# Supplementary material for: METTL3-mediated m6A modification of circGLIS3 promotes prostate cancer progression and represents a potential target for ARSI therapy
Source: Cell Mol Biol Lett. 2024 Aug 14;29:109. doi: 10.1186/s11658-024-00628-z (PMC11325714; doi:10.1186/s11658-024-00628-z)
Supplement: Supplementary file 3 — Supplementary Material 3. Table S1. Sequence information for all primers, oligo RNAs, and probes [file 11658_2024_628_MOESM3_ESM.xlsx]

## Sheet: Primers
Primers	Forward(5'-3')	Reverse(5'-3')
β-actin	TCTCCCAAGTCCACACAGG	GGCACGAAGGCTCATCA
U6	AAAGCAAATCATCGGACGACC	GGGGTCGTTGATGGCAACA
hsa_circ_0002874	AAGCCAAAGCAGCAGGAGTT	GGTGTGGGTTATAAGCCTTTCC
hsa_circ_0096576	TGGATATCAACTTAGAAAGGAGCA	CAGGCTGACATTTGATAAAGCA
hsa_circ_0004680	GGACCCAGGATGAAGAGGTT	CATTGGGTCCAAAAGCATCT
linear GLIS3	AAGCCAGGTCTCTACAGCATGC	ACTCAAGGTCGTGGACGCCAAA
MDM2	CAGGCAAATGTGCAATACCAA	GGTTACAGCACCATCAGTAGGTACAG
METTL3	CAGCACAGCTTCAGCAGTTCC	CGTGGAGATGGCAAGACAGA
METTL14	ACCAAAATCGCCTCCTCCCAAATC	AGCCACCTCTTTCTCCTCGGAAG
FTO	TCAACTGGAAGCACTGTGGAAGAAG	CGAGGCAAGGATGGCAGTCAAG
ALKBH5	CCAGCTATGCTTCAGATCGCCT	GGTTCTCTTCCTTGTCCATCTCC

## Sheet: Oligo RNA
	sense(5'-3')	antisense(5'-3')
Si-hsa_circ_0002874_001	AUCCUGGGAAAGGCUUAUATT	UAUAAGCCUUUCCCAGGAUTT
Si-hsa_circ_0002874_002	UCCUGGGAAAGGCUUAUAATT	UUAUAAGCCUUUCCCAGGATT
Si-hsa_circ_0002874_003	GAAAGGCUUAUAACCCACATT	UGUGGGUUAUAAGCCUUUCTT
Sh-NC	TTCTCCGAACGTGTCACGT
Sh-hsa_circ_0002874	TCCTGGGAAAGGCTTATAACC
Si-METTL3	GACUGCUCUUUCCUUAAUATT	UAUUAAGGAAAGAGCAGUCTT
Si-MDM2_001	GAGAGCAAUUAGUGAGACATT	UGUCUCACUAAUUGCUCUCTT
Si-MDM2_002	AUCGGACUCAGGUACAUCUTT	AGAUGUACCUGAGTCCGAUTT
Si-MDM2_003	AGUUGAAUCUCUCGACUCATT	UGAGUCGAGAGAUUCAACUTT
mimics-NC	UUCUCCGAACGUGUCACGUTT	ACGUGACACGUUCGGAGAATT
hsa-miR-661 mimics	UGCCUGGGUCUCUGGCCUGCGCGU	GCGCAGGCCAGAGACCCAGGCAUU
inhibitor-NC	CAGUACUUUUGUGUAGUACAA
hsa-miR-661 inhibitor	ACGCGCAGGCCAGAGACCCAGGCA

## Sheet: Probe
miRNA pull down probes	sequences
biotin-miR-661	UGCCUGGGUCUCUGGCCUGCGCGU
biotin-NC	ACGCGCAGGCCAGAGACCCAGGCA
ISH	sequences
circGLIS3	5'-digoxigenin-GTGTGGGTTATAAGCCTTTCCCAGGATTTGG
FISH	sequences
circGLIS3	5'-cy3-GTGTGGGTTATAAGCCTTTCCCAGGATTTGG
