# Supplementary material for: METTL3-mediated m6A modification of circGLIS3 promotes prostate cancer progression and represents a potential target for ARSI therapy
Source: Cell Mol Biol Lett. 2024 Aug 14;29:109. doi: 10.1186/s11658-024-00628-z (PMC11325714; doi:10.1186/s11658-024-00628-z)
Supplement: Supplementary file 4 — Supplementary Material 4. Table S2. BCR-related circRNAs with FPKM > 0.5 and correlation analysis [file 11658_2024_628_MOESM4_ESM.xlsx]

## Sheet: CircRNA_with_FPKM>0.5
ID	Chromosomal_position	circBank_ID	circbase_ID	Gene_symbol	ENST_ID	Mean_FPKM
circ_100350	chr2:58425728-58459247:-	hsa_circFANCL_005	hsa_circ_0004435	FANCL	ENST00000403295.7	2.15175
circ_100358	chr10:34558584-34573173:-	hsa_circPARD3_036	hsa_circ_0018168	PARD3	ENST00000545260.5	1.77782
circ_100943	chr6:138528178-138531178:+	hsa_circKIAA1244_002	hsa_circ_0130808	KIAA1244	ENST00000251691.4	0.567652
circ_100988	chr17:4186092-4200109:-	hsa_circUBE2G1_015	hsa_circ_0003239	UBE2G1	ENST00000396981.6	1.14072
circ_101001	chr7:24663284-24720139:+	hsa_circMPP6_025	hsa_circ_0001687	MPP6	ENST00000222644.9	0.660143
circ_101010	chr15:101104896-101105470:-	hsa_circ_chr15_00049	hsa_circ_0003007	None	ENST00000560783.1	1.68975
circ_101106	chr14:97299803-97327072:+	hsa_circVRK1_007	hsa_circ_0000566	VRK1	ENST00000216639.7	0.773357
circ_101390	chr7:8257934-8275635:-	hsa_circICA1_001	hsa_circ_0079422	ICA1	ENST00000402384.7	1.01374
circ_101411	chr3:169694733-169706147:+	hsa_circSEC62_006	hsa_circ_0001358	SEC62	ENST00000337002.8	1.35822
circ_101423	chr3:127980970-127983624:+	hsa_circEEFSEC_005	hsa_circ_0008759	EEFSEC	ENST00000254730.10	0.610275
circ_101465	chr1:117944807-117963271:+	hsa_circMAN1A2_008	hsa_circ_0000118	MAN1A2	ENST00000356554.7	12.7515
circ_101515	chr2:227729319-227779067:+	hsa_circRHBDD1_005	hsa_circ_0058495	RHBDD1	ENST00000341329.7	2.28862
circ_101622	chr17:1746096-1756483:+	hsa_circRPA1_004	hsa_circ_0000734	RPA1	ENST00000571058.5	0.525435
circ_101648	chr9:33351557-33352717:+	hsa_circNFX1_029	hsa_circ_0005405	NFX1	ENST00000379540.7	0.761514
circ_101795	chr4:156617907-156643344:+	hsa_circGUCY1A3_005	hsa_circ_0125604	GUCY1A3	ENST00000506455.5	2.07924
circ_102095	chr13:100909848-100925600:+	hsa_circPCCA_022	hsa_circ_0000500	PCCA	ENST00000376279.7	1.39583
circ_102185	chr1:95609446-95639445:+	hsa_circTMEM56_001	hsa_circ_0005720	TMEM56	ENST00000370203.8	0.641275
circ_102218	chr1:213251037-213303232:+	hsa_circRPS6KC1_012	hsa_circ_0005841	RPS6KC1	ENST00000543470.5	0.699514
circ_1023	chr15:41988272-41991357:+	hsa_circMGA_010	hsa_circ_0000592	MGA	ENST00000563576.1	1.8143
circ_102365	chr11:120345268-120348235:+	hsa_circARHGEF12_073	hsa_circ_0002100	ARHGEF12	ENST00000356641.7	1.63433
circ_102525	chr15:63988322-64008672:-	hsa_circHERC1_110	hsa_circ_0035796	HERC1	ENST00000443617.6	1.31359
circ_102605	chr9:96233422-96261168:+	hsa_circFAM120A_007	hsa_circ_0001875	FAM120A	ENST00000277165.10	3.54492
circ_102656	chr1:117944807-117984947:+	hsa_circMAN1A2_009	hsa_circ_0000119	MAN1A2	ENST00000356554.7	5.28124
circ_1027	chr1:172520651-172526934:+	hsa_circC1orf9_001	hsa_circ_0000160	C1orf9	ENST00000367723.8	0.5589
circ_103026	chr2:68717321-68772444:+	hsa_circAPLF_006	hsa_circ_0001023	APLF	ENST00000303795.8	1.47385
circ_103051	chr1:67423741-67428843:+	hsa_circMIER1_005	hsa_circ_0113954	MIER1	ENST00000355977.10	0.711179
circ_103072	chrY:21749095-21749393:+	hsa_circTXLNG2P_002	hsa_circ_0009024	TXLNG2P	ENST00000407724.7	2.64572
circ_103104	chr3:171965322-171969331:+	hsa_circFNDC3B_029	hsa_circ_0006156	FNDC3B	ENST00000415807.6	5.33443
circ_103172	chr6:3076997-3078169:+	hsa_circRIPK1_001	hsa_circ_0001571	RIPK1	ENST00000259808.8	0.641503
circ_103205	chr15:85657103-85658718:+	hsa_circPDE8A_031	hsa_circ_0003856	PDE8A	ENST00000310298.8	1.08589
circ_103253	chr7:27668989-27689252:-	hsa_circHIBADH_002	hsa_circ_0006773	HIBADH	ENST00000265395.6	0.781417
circ_103307	chr9:33948371-33956144:-	hsa_circUBAP2_066	hsa_circ_0007367	UBAP2	ENST00000379238.5	0.999911
circ_103453	chr9:37424841-37426651:+	hsa_circGRHPR_002	hsa_circ_0001861	GRHPR	ENST00000493368.5	1.68954
circ_103511	chr3:31617887-31621588:+	hsa_circSTT3B_002	hsa_circ_0001278	STT3B	ENST00000453168.5	1.45226
circ_103534	chr2:101898320-101911643:-	hsa_circRNF149_005	hsa_circ_0055904	RNF149	ENST00000424632.5	0.560777
circ_103575	chr9:79829244-79842401:+	hsa_circVPS13A_009	hsa_circ_0087243	VPS13A	ENST00000376634.8	0.616228
circ_103604	chr3:56661064-56662642:-	hsa_circFAM208A_052	hsa_circ_0001314	FAM208A	ENST00000459993.5	1.0369
circ_103837	chr14:55168779-55169298:+	hsa_circSAMD4A_005	hsa_circ_0004846	SAMD4A	ENST00000554335.5	0.891911
circ_103891	chr3:47079155-47108608:-	hsa_circSETD2_057	hsa_circ_0004692	SETD2	ENST00000431180.5	0.709554
circ_104023	chr4:106345352-106377902:-	hsa_circPPA2_007	hsa_circ_0001434	PPA2	ENST00000341695.9	1.6527
circ_10411	chr17:59999085-60002460:-	hsa_circINTS2_007	hsa_circ_0007759	INTS2	ENST00000617492.4	0.581294
circ_104474	chr11:120916382-120930794:+	hsa_circTBCEL_010	hsa_circ_0003302	TBCEL	ENST00000529397.5	3.01964
circ_104634	chr2:189248489-189348219:+	hsa_circGULP1_004	hsa_circ_0057340	GULP1	ENST00000409843.5	0.582472
circ_104723	chr2:165548730-165552346:-	hsa_circCOBLL1_007	hsa_circ_0117890	COBLL1	ENST00000375458.6	0.667569
circ_104954	chr16:30740286-30740893:+	hsa_circSRCAP_039	hsa_circ_0006127	SRCAP	ENST00000262518.8	1.82576
circ_105035	chr5:179132679-179137066:+	hsa_circCANX_006	hsa_circ_0001564	CANX	ENST00000504734.5	0.70048
circ_105236	chr3:47651555-47719801:-	hsa_circSMARCC1_104	hsa_circ_0065244	SMARCC1	ENST00000254480.9	1.10016
circ_105253	chr15:58284902-58306479:-	hsa_circALDH1A2_005	hsa_circ_0035443	ALDH1A2	ENST00000537372.5	0.597269
circ_105679	chr9:19286766-19305525:+	hsa_circDENND4C_010	hsa_circ_0005684	DENND4C	ENST00000434457.6	1.02303
circ_10573	chr9:6420911-6434173:+	hsa_circUHRF2_003	hsa_circ_0002359	UHRF2	ENST00000468435.6	0.635801
circ_105792	chr3:112968568-112969680:+	hsa_circBOC_002	hsa_circ_0007897	BOC	ENST00000495514.5	0.559638
circ_105871	chr11:77336007-77336863:-	hsa_circCLNS1A_010	hsa_circ_0000343	CLNS1A	ENST00000525428.5	2.14568
circ_106053	chr4:140810510-140812121:-	hsa_circMAML3_007	hsa_circ_0125392	MAML3	ENST00000509479.6	1.78767
circ_106365	chr10:70404454-70406762:+	hsa_circTET1_005	hsa_circ_0093996	TET1	ENST00000373644.4	2.09599
circ_1065	chr14:91947919-91952074:-	hsa_circSMEK1_005	hsa_circ_0003045	SMEK1	ENST00000554684.5	1.39633
circ_106544	chr2:110919179-110920712:-	hsa_circNPHP1_002	hsa_circ_0056019	NPHP1	ENST00000316534.8	0.815721
circ_106806	chr2:202010100-202014558:+	hsa_circCFLAR_008	hsa_circ_0001092	CFLAR	ENST00000309955.7	1.10158
circ_106970	chr11:86778735-86802437:+	hsa_circTMEM135_006	hsa_circ_0008359	TMEM135	ENST00000340353.11	1.03178
circ_107137	chr20:2928627-2945848:+	hsa_circPTPRA_008	hsa_circ_0005265	PTPRA	ENST00000380393.7	0.81319
circ_107824	chr1:12638745-12639440:-	hsa_circDHRS3_007	hsa_circ_0010023	DHRS3	ENST00000616661.4	1.02033
circ_107877	chr13:42439871-42442613:-	hsa_circKIAA0564_023	hsa_circ_0000478	KIAA0564	ENST00000379310.7	0.662562
circ_108078	chr7:127013395-127017383:-	hsa_circZNF800_005	hsa_circ_0082096	ZNF800	ENST00000393313.5	0.698767
circ_108553	chr16:47531309-47549512:+	hsa_circPHKB_015	hsa_circ_0000698	PHKB	ENST00000566037.6	3.60887
circ_108607	chr2:191523883-191537878:+	hsa_circNAB1_009	hsa_circ_0002024	NAB1	ENST00000409581.5	1.68003
circ_108688	chr1:211526580-211527809:+	hsa_circTRAF5_002	hsa_circ_0007234	TRAF5	ENST00000462410.5	0.993978
circ_108940	chr14:99924615-99932150:-	hsa_circSETD3_003	hsa_circ_0000567	SETD3	ENST00000331768.9	7.34079
circ_108995	chr14:67736417-67770316:+	hsa_circMPP5_003	hsa_circ_0032261	MPP5	ENST00000261681.8	0.728499
circ_108996	chr16:1859238-1859834:-	hsa_circHAGH_010	hsa_circ_0105101	HAGH	ENST00000564445.5	0.995848
circ_109072	chr4:39328182-39329376:-	hsa_circRFC1_002	hsa_circ_0001403	RFC1	ENST00000349703.6	0.504652
circ_109106	chr17:11958205-12016677:+	hsa_circMAP2K4_006	hsa_circ_0005603	MAP2K4	ENST00000353533.9	1.01089
circ_109152	chr19:52364156-52384130:-	hsa_circZNF577_005	hsa_circ_0109824	ZNF577	ENST00000412216.5	1.42756
circ_109207	chr11:72695132-72700142:-	hsa_circFCHSD2_008	hsa_circ_0005918	FCHSD2	ENST00000311172.11	0.688612
circ_109266	chr3:66286967-66313803:+	hsa_circSLC25A26_003	hsa_circ_0003101	SLC25A26	ENST00000354883.10	0.637276
circ_109510	chr10:103432671-103436193:-	hsa_circFBXW4_007	hsa_circ_0000255	FBXW4	ENST00000331272.7	0.529179
circ_109722	chr19:52380534-52384130:-	hsa_circZNF577_004	hsa_circ_0109825	ZNF577	ENST00000412216.5	0.733578
circ_109809	chr16:18852886-18856973:-	hsa_circSMG1_057	hsa_circ_0006434	SMG1	ENST00000389467.3	1.17185
circ_109832	chr2:61749745-61761038:-	hsa_circXPO1_005	hsa_circ_0001017	XPO1	ENST00000401558.6	4.57032
circ_109885	chr12:83250788-83251359:+	hsa_circTMTC2_002	hsa_circ_0002886	TMTC2	ENST00000551915.5	0.859864
circ_110013	chr3:170077486-170079217:+	hsa_circSKIL_001	hsa_circ_0067938	SKIL	ENST00000259119.8	2.43961
circ_11022	chr20:57014000-57016139:+	hsa_circVAPB_007	hsa_circ_0001173	VAPB	ENST00000475243.5	3.7802
circ_11027	chr3:138289159-138290198:-	hsa_circCEP70_013	hsa_circ_0002468	CEP70	ENST00000264982.7	3.80722
circ_110449	chr1:42730785-42776781:-	hsa_circFOXJ3_006	hsa_circ_0004416	FOXJ3	ENST00000372572.5	0.581613
circ_110582	chr7:33185853-33217203:+	hsa_circBBS9_002	hsa_circ_0003162	BBS9	ENST00000242067.10	0.820405
circ_111332	chr3:3178943-3186394:+	hsa_circTRNT1_003	hsa_circ_0123486	TRNT1	ENST00000251607.10	0.595767
circ_111341	chrX:17047648-17121902:+	hsa_circREPS2_012	hsa_circ_0139986	REPS2	ENST00000357277.7	1.07894
circ_111788	chr7:33397466-33427756:+	hsa_circBBS9_041	hsa_circ_0008336	BBS9	ENST00000242067.10	0.894044
circ_111856	chrX:53641494-53642796:-	hsa_circHUWE1_057	hsa_circ_0007817	HUWE1	ENST00000612484.4	1.14994
circ_111986	chr1:93029198-93101893:-	hsa_circEVI5_029	hsa_circ_0013163	EVI5	ENST00000370331.5	0.597115
circ_112241	chr22:46096161-46136418:+	hsa_circATXN10_019	hsa_circ_0001246	ATXN10	ENST00000381061.8	1.65747
circ_112486	chr6:159001971-159010814:+	hsa_circTMEM181_022	hsa_circ_0001661	TMEM181	ENST00000367090.3	1.03027
circ_112581	chr9:19356969-19358158:+	hsa_circDENND4C_053	hsa_circ_0006556	DENND4C	ENST00000434457.6	0.527103
circ_112679	chr19:13135834-13136366:+	hsa_circNFIX_001	hsa_circ_0005660	NFIX	ENST00000397661.6	1.29995
circ_11305	chr7:91842508-91855996:-	hsa_circKRIT1_017	hsa_circ_0081006	KRIT1	ENST00000394507.5	0.540954
circ_113071	chr4:140058783-140060651:-	hsa_circELF2_004	hsa_circ_0007466	ELF2	ENST00000394235.6	0.642608
circ_113103	chr4:108603170-108622441:-	hsa_circPAPSS1_003	hsa_circ_0006935	PAPSS1	ENST00000265174.4	0.579356
circ_113426	chr4:39915230-39927553:-	hsa_circPDS5A_013	hsa_circ_0007308	PDS5A	ENST00000303538.12	1.65833
circ_113706	chr4:87685745-87689129:+	hsa_circPTPN13_051	hsa_circ_0007948	PTPN13	ENST00000427191.6	2.03825
circ_11381	chr10:103552595-103570071:-	hsa_circMGEA5_021	hsa_circ_0019607	MGEA5	ENST00000361464.7	1.39798
circ_114142	chr2:64083439-64085070:+	hsa_circUGP2_005	hsa_circ_0001020	UGP2	ENST00000394417.6	0.606153
circ_114245	chr3:57276883-57282379:+	hsa_circAPPL1_008	hsa_circ_0001317	APPL1	ENST00000288266.7	1.64065
circ_114439	chr20:47570092-47580435:+	hsa_circARFGEF2_017	hsa_circ_0003998	ARFGEF2	ENST00000371917.4	0.570781
circ_114502	chr8:109462051-109462721:+	hsa_circEMC2_001	hsa_circ_0135458	EMC2	ENST00000524143.5	0.712922
circ_114629	chr19:17387303-17387718:+	hsa_circBABAM1_010	hsa_circ_0003253	BABAM1	ENST00000598188.5	1.72069
circ_114764	chr17:57808781-57816308:+	hsa_circVMP1_006	hsa_circ_0006508	VMP1	ENST00000262291.8	2.70952
circ_114787	chr22:41738532-41739580:+	hsa_circZC3H7B_015	hsa_circ_0001236	ZC3H7B	ENST00000352645.4	0.813333
circ_114793	chr22:41277773-41278181:+	hsa_circXPNPEP3_005	hsa_circ_0008360	XPNPEP3	ENST00000357137.8	0.607548
circ_114883	chr8:141840570-141900868:-	hsa_circPTK2_023	hsa_circ_0007786	PTK2	ENST00000522684.5	0.65165
circ_114919	chr1:33760537-33760906:+	hsa_circZNF362_012	hsa_circ_0009027	ZNF362	ENST00000539719.5	1.98691
circ_115054	chr13:33091993-33101669:-	hsa_circN4BP2L2_008	hsa_circ_0000471	N4BP2L2	ENST00000357505.10	11.2376
circ_115156	chr1:15860731-15863309:+	hsa_circDNAJC16_006	hsa_circ_0000018	DNAJC16	ENST00000375838.5	0.575466
circ_115167	chr19:11289020-11289396:-	hsa_circKANK2_001	hsa_circ_0008554	KANK2	ENST00000586659.5	0.502618
circ_115256	chr10:86198267-86237420:+	hsa_circFAM190B_016	hsa_circ_0018998	FAM190B	ENST00000372088.6	1.49516
circ_115343	chr17:40652724-40653322:+	hsa_circATP6V0A1_033	hsa_circ_0008179	ATP6V0A1	ENST00000393829.6	0.838636
circ_115477	chr11:18312988-18314523:-	hsa_circHPS5_018	hsa_circ_0000280	HPS5	ENST00000396253.7	1.55867
circ_115605	chr2:37543379-37544322:-	hsa_circPRKD3_001	hsa_circ_0000992	PRKD3	ENST00000379066.5	0.851923
circ_115616	chr5:36953719-36976504:+	hsa_circNIPBL_007	hsa_circ_0001472	NIPBL	ENST00000282516.12	2.28346
circ_115617	chr4:87693930-87696805:+	hsa_circPTPN13_056	hsa_circ_0007324	PTPN13	ENST00000427191.6	1.05919
circ_115842	chr10:70246900-70266475:-	hsa_circSLC25A16_007	hsa_circ_0007778	SLC25A16	ENST00000609923.5	0.576916
circ_115906	chr12:51402258-51404549:-	hsa_circSLC11A2_001	hsa_circ_0008802	SLC11A2	ENST00000262051.11	0.611473
circ_116116	chr5:74041502-74046492:-	hsa_circGFM2_008	hsa_circ_0129604	GFM2	ENST00000296805.7	0.705107
circ_116121	chr1:48821341-48825442:-	hsa_circSPATA6_011	hsa_circ_0008202	SPATA6	ENST00000371847.7	0.964688
circ_116244	chr15:59204761-59205895:-	hsa_circSLTM_009	hsa_circ_0003713	SLTM	ENST00000380516.6	1.47518
circ_116363	chrX:134679347-134690225:+	hsa_circDDX26B_008	hsa_circ_0139799	DDX26B	ENST00000370752.4	0.685848
circ_116421	chr12:120995084-120995485:+	hsa_circRNF10_015	hsa_circ_0028899	RNF10	ENST00000325954.8	0.870052
circ_1165	chr20:60714130-60716000:-	hsa_circPSMA7_004	hsa_circ_0003456	PSMA7	ENST00000370873.8	1.06421
circ_116554	chr5:153413350-153414527:-	hsa_circFAM114A2_003	hsa_circ_0001546	FAM114A2	ENST00000351797.8	3.6135
circ_116561	chr4:72102292-72121116:+	hsa_circSLC4A4_001	hsa_circ_0069922	SLC4A4	ENST00000264485.9	1.81362
circ_117178	chr15:62299506-62306191:-	hsa_circVPS13C_022	hsa_circ_0000607	VPS13C	ENST00000249837.7	2.14013
circ_117300	chr7:131071878-131084192:+	hsa_circMKLN1_019	hsa_circ_0001747	MKLN1	ENST00000421797.6	1.23869
circ_117358	chr3:171969049-172028671:+	hsa_circFNDC3B_039	hsa_circ_0003692	FNDC3B	ENST00000415807.6	0.653424
circ_117431	chr1:155646338-155649303:-	hsa_circYY1AP1_008	hsa_circ_0014606	YY1AP1	ENST00000368339.9	1.50588
circ_117481	chr2:39559057-39564722:-	hsa_circMAP4K3_012	hsa_circ_0054211	MAP4K3	ENST00000263881.7	0.658785
circ_117489	chr14:76633005-76662315:+	hsa_circC14orf118_007	hsa_circ_0005252	C14orf118	ENST00000554375.5	0.500801
circ_117595	chr18:45391429-45423180:-	hsa_circSMAD2_005	hsa_circ_0000847	SMAD2	ENST00000262160.10	0.827504
circ_11764	chr1:155896466-155896947:-	hsa_circKIAA0907_006	hsa_circ_0008339	KIAA0907	ENST00000368321.7	0.86631
circ_117712	chr1:155823066-155823597:-	hsa_circGON4L_002	hsa_circ_0000139	GON4L	ENST00000368331.5	3.85131
circ_117768	chr10:70719561-70720005:+	hsa_circDDX21_003	hsa_circ_0008865	DDX21	ENST00000354185.8	0.756187
circ_117841	chr8:61653817-61655656:+	hsa_circCHD7_003	hsa_circ_0084582	CHD7	ENST00000423902.6	0.593996
circ_117860	chr2:223765391-223773868:+	hsa_circACSL3_008	hsa_circ_0004821	ACSL3	ENST00000357430.7	0.903616
circ_118129	chr5:145634505-145638156:+	hsa_circRBM27_027	hsa_circ_0006087	RBM27	ENST00000506502.2	0.628946
circ_118171	chr15:44624185-44630515:+	hsa_circCASC4_007	hsa_circ_0000596	CASC4	ENST00000299957.10	0.983132
circ_118189	chr2:54278094-54284497:+	hsa_circ_chr2_00009	hsa_circ_0004462	None	ENST00000458030.3	0.541663
circ_118655	chr2:15601324-15618413:-	hsa_circNBAS_061	hsa_circ_0008083	NBAS	ENST00000281513.9	0.543425
circ_118672	chr11:3752620-3774638:-	hsa_circNUP98_055	hsa_circ_0000274	NUP98	ENST00000324932.11	0.544869
circ_118917	chr2:99786012-99787892:-	hsa_circMITD1_002	hsa_circ_0001050	MITD1	ENST00000422537.6	1.85095
circ_118995	chr15:52161413-52194233:+	hsa_circTMOD3_009	hsa_circ_0035292	TMOD3	ENST00000308580.11	0.605071
circ_119072	chr7:104702610-104722244:+	hsa_circMLL5_020	hsa_circ_0132875	MLL5	ENST00000311117.7	0.569936
circ_119153	chr10:105767934-105778666:+	hsa_circSLK_006	hsa_circ_0000259	SLK	ENST00000335753.8	1.68643
circ_119280	chr3:183361267-183390272:+	hsa_circKLHL24_007	hsa_circ_0001368	KLHL24	ENST00000242810.10	1.19385
circ_119299	chr7:77214859-77230123:+	hsa_circPTPN12_022	hsa_circ_0003764	PTPN12	ENST00000248594.10	0.883739
circ_119473	chr15:93467550-93472321:+	hsa_circCHD2_005	hsa_circ_0007262	CHD2	ENST00000630790.1	0.744851
circ_119664	chr7:121753171-121773795:-	hsa_circAASS_005	hsa_circ_0006919	AASS	ENST00000417368.6	0.695402
circ_120099	chr1:40319641-40323089:-	hsa_circTRIT1_004	hsa_circ_0000057	TRIT1	ENST00000537440.5	0.678453
circ_120541	chr9:125042721-125054119:+	hsa_circMRRF_008	hsa_circ_0003250	MRRF	ENST00000344641.7	0.708757
circ_120730	chr13:95829960-95840796:-	hsa_circABCC4_025	hsa_circ_0006871	ABCC4	ENST00000376887.8	1.03937
circ_120786	chr18:33606862-33613800:-	hsa_circRPRD1A_007	hsa_circ_0000842	RPRD1A	ENST00000590898.5	0.846932
circ_120880	chr12:46319924-46322642:-	hsa_circSCAF11_014	hsa_circ_0025967	SCAF11	ENST00000369367.7	1.99749
circ_120944	chr2:230723487-230744844:-	hsa_circTRIP12_004	hsa_circ_0003273	TRIP12	ENST00000283943.9	0.732508
circ_121405	chr2:8910799-8917022:-	hsa_circKIDINS220_037	hsa_circ_0005315	KIDINS220	ENST00000496383.5	0.763409
circ_121531	chr4:128842678-128861152:-	hsa_circMFSD8_013	hsa_circ_0009133	MFSD8	ENST00000296468.7	1.12351
circ_121564	chr10:29801663-29820217:-	hsa_circSVIL_007	hsa_circ_0018064	SVIL	ENST00000375400.7	0.753612
circ_121593	chr17:19861326-19861884:-	hsa_circAKAP10_008	hsa_circ_0004719	AKAP10	ENST00000225737.10	0.811414
circ_121637	chr14:37754522-37838829:+	hsa_circMIPOL1_020	hsa_circ_0004204	MIPOL1	ENST00000396294.6	0.523393
circ_121640	chr17:57808781-57851246:+	hsa_circVMP1_008	hsa_circ_0005077	VMP1	ENST00000262291.8	0.511828
circ_121694	chr17:54926056-54933986:+	hsa_circDGKE_013	hsa_circ_0000786	DGKE	ENST00000284061.7	0.700552
circ_121753	chr9:114332370-114348445:-	hsa_circPTGR1_004	hsa_circ_0008043	PTGR1	ENST00000538962.5	1.20072
circ_121967	chr18:29412046-29419420:-	hsa_circTRAPPC8_070	hsa_circ_0003805	TRAPPC8	ENST00000283351.8	0.503259
circ_12224	chr14:73614502-73614802:+	hsa_circPSEN1_002	hsa_circ_0008521	PSEN1	ENST00000557356.5	0.858089
circ_122275	chr12:100166699-100175875:-	hsa_circANKS1B_022	hsa_circ_0007294	ANKS1B	ENST00000547776.6	0.96512
circ_122284	chr8:141874410-141900868:-	hsa_circPTK2_020	hsa_circ_0002483	PTK2	ENST00000522684.5	3.66138
circ_122364	chr22:41521867-41536261:+	hsa_circEP300_013	hsa_circ_0116612	EP300	ENST00000263253.8	0.720317
circ_122406	chr10:225933-267296:+	hsa_circZMYND11_004	hsa_circ_0008225	ZMYND11	ENST00000397962.7	0.638719
circ_12251	chr8:74585341-74601048:-	hsa_circSTAU2_011	hsa_circ_0001811	STAU2	ENST00000522695.5	1.07329
circ_12297	chr17:11984672-12016677:+	hsa_circMAP2K4_013	hsa_circ_0007456	MAP2K4	ENST00000353533.9	0.501424
circ_122987	chr1:203676136-203677232:+	hsa_circATP2B4_017	hsa_circ_0007167	ATP2B4	ENST00000357681.9	0.565699
circ_123138	chr15:65266939-65275931:-	hsa_circSPG21_006	hsa_circ_0003526	SPG21	ENST00000204566.6	1.16976
circ_123253	chr9:98740342-98766983:+	hsa_circ_chr9_00029	hsa_circ_0008720	None	ENST00000320486.6	0.89281
circ_123336	chr1:78267015-78280916:+	hsa_circFAM73A_006	hsa_circ_0002570	FAM73A	ENST00000370791.7	1.27232
circ_123358	chr11:73418464-73429763:-	hsa_circRAB6A_012	hsa_circ_0000339	RAB6A	ENST00000336083.7	1.47825
circ_123434	chr9:114289547-114296633:+	hsa_circZNF483_002	hsa_circ_0137709	ZNF483	ENST00000358151.8	1.09872
circ_123442	chr12:111990083-111993723:-	hsa_circATXN2_005	hsa_circ_0002457	ATXN2	ENST00000389153.8	1.8966
circ_123782	chr1:155365249-155429689:-	hsa_circASH1L_013	hsa_circ_0014584	ASH1L	ENST00000368346.7	0.562019
circ_123798	chrX:79544404-79565732:-	hsa_circTCONS_l2_00030834_002	hsa_circ_0140637	TCONS_l2_00030834	ENST00000614414.4	1.37713
circ_12389	chr13:96409897-96416207:+	hsa_circDNAJC3_005	hsa_circ_0101041	DNAJC3	ENST00000602402.5	2.3481
circ_124192	chr1:29481207-29481422:-	hsa_circSRSF4_006	hsa_circ_0006602	SRSF4	ENST00000373795.6	1.30273
circ_12427	chr19:52364156-52380630:-	hsa_circZNF577_008	hsa_circ_0109822	ZNF577	ENST00000485702.5	2.78297
circ_124281	chr3:183361267-183369064:+	hsa_circKLHL24_003	hsa_circ_0001367	KLHL24	ENST00000242810.10	1.08674
circ_124346	chr6:111208707-111211559:+	hsa_circAMD1_005	hsa_circ_0005954	AMD1	ENST00000610605.4	3.72624
circ_12438	chr3:197541778-197547301:+	hsa_circLRCH3_004	hsa_circ_0002266	LRCH3	ENST00000438796.6	1.1894
circ_124601	chr8:90734242-90737869:-	hsa_circ_chr8_00070	hsa_circ_0008587	None	ENST00000504145.5	1.01704
circ_124881	chr6:5404774-5431405:+	hsa_circFARS2_012	hsa_circ_0075533	FARS2	ENST00000324331.10	0.611734
circ_12491	chr6:71136141-71162274:+	hsa_circFAM135A_006	hsa_circ_0132161	FAM135A	ENST00000418814.6	1.28097
circ_124989	chr5:72157634-72161556:+	hsa_circTNPO1_014	hsa_circ_0002692	TNPO1	ENST00000337273.9	1.38171
circ_125076	chr12:28408513-28460682:+	hsa_circCCDC91_005	hsa_circ_0098286	CCDC91	ENST00000545336.5	0.654497
circ_125182	chr6:76368977-76388643:+	hsa_circSENP6_031	hsa_circ_0132306	SENP6	ENST00000370010.6	0.537483
circ_1252	chr6:136990420-137019820:-	hsa_circMAP3K5_015	hsa_circ_0009034	MAP3K5	ENST00000359015.4	0.594155
circ_12521	chr7:139415730-139416814:-	hsa_circHIPK2_003	hsa_circ_0001756	HIPK2	ENST00000406875.7	2.56857
circ_1253	chr1:26772806-26774151:+	hsa_circDHDDS_006	hsa_circ_0000034	DHDDS	ENST00000434391.6	1.05863
circ_125589	chr8:99718694-99719539:-	hsa_circSTK3_015	hsa_circ_0004592	STK3	ENST00000419617.6	1.74801
circ_125651	chr20:30954186-30956926:+	hsa_circASXL1_003	hsa_circ_0001136	ASXL1	ENST00000542461.5	4.91871
circ_125715	chr1:155644800-155649303:-	hsa_circYY1AP1_009	hsa_circ_0003608	YY1AP1	ENST00000368339.9	1.13969
circ_125760	chr17:53108528-53124515:+	hsa_circSTXBP4_009	hsa_circ_0107139	STXBP4	ENST00000376352.6	0.672314
circ_125978	chr14:23378691-23380612:-	hsa_circRBM23_004	hsa_circ_0000524	RBM23	ENST00000359890.7	6.56568
circ_125979	chr4:22403053-22404422:-	hsa_circGPR125_014	hsa_circ_0002785	GPR125	ENST00000334304.9	0.635638
circ_126114	chr16:4516153-4519466:-	hsa_circNMRAL1_004	hsa_circ_0007788	NMRAL1	ENST00000283429.10	1.04763
circ_126133	chr15:50592985-50593565:-	hsa_circGABPB1_015	hsa_circ_0002551	GABPB1	ENST00000380877.7	0.69328
circ_126157	chr3:111632165-111639266:+	hsa_circPHLDB2_004	hsa_circ_0001326	PHLDB2	ENST00000393923.7	1.05494
circ_126173	chr18:8076452-8088849:+	hsa_circPTPRM_017	hsa_circ_0006114	PTPRM	ENST00000580170.5	0.910865
circ_126296	chr3:33725850-33738425:-	hsa_circCLASP2_005	hsa_circ_0001280	CLASP2	ENST00000468888.6	0.765648
circ_126448	chr16:3900297-3901010:-	hsa_circCREBBP_007	hsa_circ_0007637	CREBBP	ENST00000262367.9	0.772261
circ_12647	chr19:5604593-5604947:-	hsa_circSAFB2_013	hsa_circ_0000880	SAFB2	ENST00000252542.8	2.6601
circ_126488	chr11:107916996-107925682:+	hsa_circCUL5_008	hsa_circ_0024169	CUL5	ENST00000393094.6	0.901408
circ_126582	chr1:213341200-213349835:+	hsa_circRPS6KC1_028	hsa_circ_0005314	RPS6KC1	ENST00000543354.5	0.99814
circ_126858	chr1:41536266-41541123:-	hsa_circSCMH1_023	hsa_circ_0000061	SCMH1	ENST00000397174.6	4.98885
circ_127072	chr19:34922765-34929671:+	hsa_circUBA2_014	hsa_circ_0004956	UBA2	ENST00000246548.8	0.656221
circ_127236	chr4:106367539-106377902:-	hsa_circPPA2_005	hsa_circ_0007477	PPA2	ENST00000341695.9	0.744228
circ_127256	chr9:77631183-77632364:-	hsa_circC9orf41_003	hsa_circ_0004189	C9orf41	ENST00000376834.7	0.658557
circ_127298	chr14:102661274-102676199:+	hsa_circWDR20_007	hsa_circ_0002553	WDR20	ENST00000335263.9	0.677123
circ_12735	chr14:93760203-93762503:-	hsa_circBTBD7_003	hsa_circ_0000563	BTBD7	ENST00000334746.9	0.655828
circ_127379	chr7:27824781-27825108:+	hsa_circTAX1BP1_006	hsa_circ_0079668	TAX1BP1	ENST00000543117.5	0.578773
circ_127554	chr11:120343758-120348235:+	hsa_circARHGEF12_071	hsa_circ_0009021	ARHGEF12	ENST00000356641.7	0.885967
circ_12757	chr5:142416760-142437312:+	hsa_circARHGAP26_014	hsa_circ_0074368	ARHGAP26	ENST00000274498.8	0.688827
circ_127576	chr8:95676924-95677424:+	hsa_circESRP1_001	hsa_circ_0084927	ESRP1	ENST00000423620.6	1.57134
circ_127776	chr18:55833019-55919286:+	hsa_circNEDD4L_004	hsa_circ_0108703	NEDD4L	ENST00000356462.10	3.31473
circ_127838	chr13:26974589-26975761:+	hsa_circCDK8_008	hsa_circ_0003489	CDK8	ENST00000536792.5	0.881339
circ_128127	chr1:35824525-35827390:+	hsa_circZMYM4_006	hsa_circ_0011536	ZMYM4	ENST00000314607.10	4.34813
circ_128633	chr7:22999874-23030758:-	hsa_circFAM126A_006	hsa_circ_0008951	FAM126A	ENST00000432176.6	0.617416
circ_128667	chr5:56160560-56161804:+	hsa_circMAP3K1_011	hsa_circ_0001485	MAP3K1	ENST00000399503.3	1.89435
circ_128777	chr7:80418621-80440017:-	hsa_circSEMA3C_021	hsa_circ_0004365	SEMA3C	ENST00000265361.7	2.00947
circ_128818	chr13:99890680-99896878:+	hsa_circUBAC2_003	hsa_circ_0030720	UBAC2	ENST00000403766.7	0.585306
circ_128835	chr9:86292641-86293514:-	hsa_circUBQLN1_018	hsa_circ_0001865	UBQLN1	ENST00000376395.8	0.915723
circ_12900	chr18:9583114-9595100:-	hsa_circPPP4R1_023	hsa_circ_0009022	PPP4R1	ENST00000400555.7	1.29618
circ_129131	chr15:94899365-94945248:+	hsa_circMCTP2_005	hsa_circ_0000660	MCTP2	ENST00000456504.5	2.4773
circ_129357	chr12:118619175-118619412:-	hsa_circTAOK3_027	hsa_circ_0000446	TAOK3	ENST00000419821.6	0.515286
circ_129516	chr12:28378727-28412375:+	hsa_circCCDC91_002	hsa_circ_0000386	CCDC91	ENST00000545336.5	0.989966
circ_129559	chr1:231930987-231954263:+	hsa_circDISC1_004	hsa_circ_0007848	DISC1	ENST00000366632.6	1.1386
circ_129775	chr4:103635594-103647840:-	hsa_circMANBA_013	hsa_circ_0001432	MANBA	ENST00000514430.5	0.768266
circ_129962	chr12:111947352-111948386:-	hsa_circATXN2_032	hsa_circ_0002601	ATXN2	ENST00000389153.8	0.581569
circ_129971	chr1:8601272-8617582:-	hsa_circRERE_033	hsa_circ_0002158	RERE	ENST00000337907.7	2.03343
circ_130056	chr15:57743697-57754090:+	hsa_circCGNL1_008	hsa_circ_0035435	CGNL1	ENST00000281282.5	0.951972
circ_130137	chr1:243800912-244006584:-	hsa_circAKT3_008	hsa_circ_0017253	AKT3	ENST00000366540.5	0.650601
circ_130351	chr2:38349126-38358756:+	hsa_circCYP1B1-AS1_002	hsa_circ_0119949	CYP1B1-AS1	ENST00000630542.2	0.603714
circ_13039	chr11:36248634-36248980:+	hsa_circLDLRAD3_007	hsa_circ_0006988	LDLRAD3	ENST00000524419.5	5.62833
circ_13155	chr17:46189392-46190763:+	hsa_circSNX11_004	hsa_circ_0002069	SNX11	ENST00000581298.5	0.751372
circ_131583	chr9:20819794-20823114:+	hsa_circKIAA1797_043	hsa_circ_0003295	KIAA1797	ENST00000380249.5	0.546837
circ_131615	chr2:106761645-106782539:-	hsa_circUXS1_003	hsa_circ_0004029	UXS1	ENST00000283148.11	0.505884
circ_131680	chr16:68155889-68157024:+	hsa_circNFATC3_003	hsa_circ_0005615	NFATC3	ENST00000553077.5	2.66762
circ_131742	chr12:27149674-27152609:-	hsa_circTM7SF3_011	hsa_circ_0007683	TM7SF3	ENST00000343028.8	0.575634
circ_132270	chr6:108984657-108986092:+	hsa_circFOXO3_002	hsa_circ_0006404	FOXO3	ENST00000343882.10	0.552918
circ_132281	chr1:741178-745550:-	hsa_circTCONS_l2_00000968_001	hsa_circ_0002333	TCONS_l2_00000968	ENST00000447500.4	2.28639
circ_132330	chr1:243708811-243736350:-	hsa_circAKT3_047	hsa_circ_0000199	AKT3	ENST00000336199.9	1.36646
circ_132451	chr22:38208893-38209616:+	hsa_circGCAT_002	hsa_circ_0007513	GCAT	ENST00000323205.10	0.824301
circ_13256	chr4:102001688-102020879:-	hsa_circPPP3CA_011	hsa_circ_0005074	PPP3CA	ENST00000394854.7	0.890144
circ_132720	chr16:53288349-53308214:+	hsa_circCHD9_043	hsa_circ_0000702	CHD9	ENST00000447540.5	0.817346
circ_13275	chr4:151719232-151738409:-	hsa_circLRBA_098	hsa_circ_0008618	LRBA	ENST00000510413.5	1.02862
circ_133428	chr19:18648410-18649246:-	hsa_circFKBP8_010	hsa_circ_0000914	FKBP8	ENST00000597960.7	1.60003
circ_134081	chr22:28692185-28693840:-	hsa_circTTC28_032	hsa_circ_0003618	TTC28	ENST00000612946.4	0.555999
circ_134085	chr1:15964801-15970145:+	hsa_circDDI2_010	hsa_circ_0000019	DDI2	ENST00000480945.5	0.884635
circ_134187	chr1:44773981-44804994:-	hsa_circERI3_013	hsa_circ_0007693	ERI3	ENST00000372257.6	0.519335
circ_13453	chr9:36352738-36353328:-	hsa_circRNF38_027	hsa_circ_0008698	RNF38	ENST00000259605.10	0.5201
circ_134582	chr19:33604672-33605325:+	hsa_circGPATCH1_007	hsa_circ_0008287	GPATCH1	ENST00000170564.6	0.517778
circ_13468	chr9:33271149-33278223:+	hsa_circCHMP5_004	hsa_circ_0003575	CHMP5	ENST00000223500.8	0.639551
circ_134745	chr1:12061457-12062160:+	hsa_circMFN2_018	hsa_circ_0006470	MFN2	ENST00000444836.5	0.636656
circ_135015	chr5:179688683-179707608:-	hsa_circMAPK9_004	hsa_circ_0001566	MAPK9	ENST00000452135.6	1.44097
circ_13533	chr15:56680669-56687032:+	hsa_circTEX9_006	hsa_circ_0000603	TEX9	ENST00000352903.6	0.511446
circ_135554	chr6:137015277-137019820:-	hsa_circMAP3K5_014	hsa_circ_0006856	MAP3K5	ENST00000359015.4	1.67592
circ_135582	chr1:27056141-27059283:+	hsa_circARID1A_002	hsa_circ_0008494	ARID1A	ENST00000324856.11	0.895279
circ_135597	chr2:71653589-71654544:+	hsa_circZNF638_038	hsa_circ_0120910	ZNF638	ENST00000264447.8	0.577281
circ_135749	chr17:37864573-37866734:+	hsa_circERBB2_005	hsa_circ_0007766	ERBB2	ENST00000584601.5	1.2233
circ_135763	chr2:120684173-120702816:+	hsa_circPTPN4_047	hsa_circ_0056248	PTPN4	ENST00000263708.6	0.552434
circ_135796	chr9:33948371-33953472:-	hsa_circUBAP2_073	hsa_circ_0003496	UBAP2	ENST00000379238.5	0.940983
circ_135798	chr4:52729602-52744020:+	hsa_circDCUN1D4_011	hsa_circ_0001410	DCUN1D4	ENST00000509376.5	0.731911
circ_135951	chr5:167915606-167921655:+	hsa_circRARS_004	hsa_circ_0001550	RARS	ENST00000231572.7	7.72214
circ_136070	chrX:17151946-17157084:+	hsa_circREPS2_027	hsa_circ_0089973	REPS2	ENST00000357277.7	0.584516
circ_136340	chr6:161469647-161471011:+	hsa_circMAP3K4_006	hsa_circ_0078619	MAP3K4	ENST00000366919.6	0.640615
circ_136632	chr3:125032151-125050082:-	hsa_circZNF148_006	hsa_circ_0001333	ZNF148	ENST00000360647.8	1.53518
circ_13718	chr12:95602618-95605043:-	hsa_circFGD6_001	hsa_circ_0099549	FGD6	ENST00000343958.8	2.36699
circ_137300	chr1:36826821-36828257:-	hsa_circSTK40_001	hsa_circ_0000053	STK40	ENST00000473733.5	1.01458
circ_137646	chr5:151169883-151170623:+	hsa_circG3BP1_014	hsa_circ_0003967	G3BP1	ENST00000394123.7	0.627713
circ_13782	chr4:146767107-146770713:-	hsa_circZNF827_018	hsa_circ_0003187	ZNF827	ENST00000508784.5	1.074
circ_138164	chr1:21083658-21100103:-	hsa_circHP1BP3_027	hsa_circ_0000024	HP1BP3	ENST00000312239.9	1.836
circ_138269	chr9:19288593-19300329:+	hsa_circDENND4C_015	hsa_circ_0138394	DENND4C	ENST00000434457.6	0.504661
circ_138422	chr19:45766370-45766625:+	hsa_circMARK4_004	hsa_circ_0000940	MARK4	ENST00000587566.5	1.63222
circ_138515	chr19:45781180-45781873:+	hsa_circMARK4_021	hsa_circ_0000941	MARK4	ENST00000262891.8	0.669732
circ_138530	chr2:234296902-234299129:+	hsa_circDGKD_005	hsa_circ_0001112	DGKD	ENST00000264057.6	1.98638
circ_138623	chr1:154223516-154224129:+	hsa_circUBAP2L_028	hsa_circ_0004717	UBAP2L	ENST00000343815.10	0.50537
circ_138700	chr16:72984367-72994093:-	hsa_circZFHX3_008	hsa_circ_0003702	ZFHX3	ENST00000268489.9	0.565589
circ_138719	chr9:16435552-16437522:-	hsa_circBNC2_013	hsa_circ_0086414	BNC2	ENST00000380672.8	0.667718
circ_138811	chr5:64863339-64868113:+	hsa_circPPWD1_003	hsa_circ_0072697	PPWD1	ENST00000535264.5	0.937052
circ_138886	chr14:56078736-56086030:+	hsa_circKTN1_003	hsa_circ_0032029	KTN1	ENST00000438792.6	0.61328
circ_138900	chr13:28830428-28835595:+	hsa_circPAN3_032	hsa_circ_0008902	PAN3	ENST00000503791.5	0.926363
circ_138992	chr19:17212469-17213367:+	hsa_circMYO9B_003	hsa_circ_0000907	MYO9B	ENST00000595618.5	0.756845
circ_139020	chr2:30775358-30791042:+	hsa_circLCLAT1_008	hsa_circ_0119741	LCLAT1	ENST00000491680.6	0.520272
circ_139109	chr14:104245081-104263855:-	hsa_circPPP1R13B_002	hsa_circ_0005791	PPP1R13B	ENST00000202556.13	0.850496
circ_139264	chr9:99220660-99220823:+	hsa_circHABP4_001	hsa_circ_0009125	HABP4	ENST00000375251.7	0.530637
circ_139342	chr7:152007050-152012423:-	hsa_circMLL3_013	hsa_circ_0001769	MLL3	ENST00000262189.10	1.5879
circ_13939	chr2:100623093-100625394:-	hsa_circAFF3_009	hsa_circ_0001055	AFF3	ENST00000409236.6	0.537543
circ_139431	chr4:146080654-146092872:-	hsa_circOTUD4_004	hsa_circ_0125443	OTUD4	ENST00000455611.6	0.507314
circ_139556	chr2:58449076-58459247:-	hsa_circFANCL_003	hsa_circ_0001009	FANCL	ENST00000403295.7	3.74436
circ_139821	chr5:138979956-138994551:+	hsa_circUBE2D2_002	hsa_circ_0005728	UBE2D2	ENST00000511725.5	0.554933
circ_13995	chr6:137015277-137041727:-	hsa_circMAP3K5_008	hsa_circ_0007798	MAP3K5	ENST00000359015.4	0.513177
circ_140019	chr20:34304661-34313077:-	hsa_circRBM39_019	hsa_circ_0001147	RBM39	ENST00000463004.5	1.2673
circ_140190	chr14:35261980-35331528:-	hsa_circBAZ1A_013	hsa_circ_0031632	BAZ1A	ENST00000358716.8	0.817509
circ_140240	chr4:148860975-148887990:+	hsa_circARHGAP10_034	hsa_circ_0007265	ARHGAP10	ENST00000336498.7	0.644581
circ_140245	chr1:78177431-78181553:-	hsa_circUSP33_041	hsa_circ_0005374	USP33	ENST00000370794.7	1.20674
circ_140293	chr1:200729966-200784772:+	hsa_circCAMSAP2_007	hsa_circ_0015839	CAMSAP2	ENST00000358823.6	0.89342
circ_140370	chr2:172782046-172809519:+	hsa_circHAT1_002	hsa_circ_0008032	HAT1	ENST00000412731.5	0.755781
circ_140606	chr4:140046317-140060651:-	hsa_circELF2_005	hsa_circ_0001441	ELF2	ENST00000394235.6	1.57059
circ_141023	chr18:56363597-56367823:+	hsa_circMALT1_003	hsa_circ_0000853	MALT1	ENST00000348428.7	1.15768
circ_141304	chr10:102683731-102685776:+	hsa_circFAM178A_011	hsa_circ_0006654	FAM178A	ENST00000238961.8	2.96904
circ_141311	chr4:185580493-185599548:+	hsa_circCCDC111_012	hsa_circ_0003788	CCDC111	ENST00000314970.10	0.509253
circ_141466	chr8:18656804-18662408:-	hsa_circPSD3_017	hsa_circ_0004458	PSD3	ENST00000327040.12	3.76772
circ_141552	chr18:56585502-56587865:+	hsa_circZNF532_007	hsa_circ_0047814	ZNF532	ENST00000336078.8	1.08518
circ_141723	chr18:60206913-60217693:+	hsa_circZCCHC2_002	hsa_circ_0000854	ZCCHC2	ENST00000269499.9	0.871952
circ_141985	chr16:27224905-27226329:+	hsa_circJMJD5_003	hsa_circ_0038704	JMJD5	ENST00000286096.8	1.05436
circ_142541	chr12:69644908-69656342:+	hsa_circCPSF6_006	hsa_circ_0000417	CPSF6	ENST00000435070.6	1.3186
circ_142598	chr13:95768175-95822882:-	hsa_circABCC4_039	hsa_circ_0101017	ABCC4	ENST00000376887.8	2.0586
circ_142740	chr12:19615443-19626289:+	hsa_circAEBP2_003	hsa_circ_0006420	AEBP2	ENST00000538425.5	0.733748
circ_143382	chr9:128419929-128434922:-	hsa_circMAPKAP1_004	hsa_circ_0001890	MAPKAP1	ENST00000373511.6	0.548523
circ_143425	chr15:65471271-65472542:-	hsa_circCLPX_002	hsa_circ_0004374	CLPX	ENST00000300107.7	0.821498
circ_143651	chr10:128768965-128788867:+	hsa_circDOCK1_006	hsa_circ_0007142	DOCK1	ENST00000280333.9	1.11181
circ_143865	chr20:30904020-30904677:+	hsa_circKIF3B_005	hsa_circ_0002302	KIF3B	ENST00000375712.3	0.631759
circ_144181	chr1:21097422-21100103:-	hsa_circHP1BP3_024	hsa_circ_0005782	HP1BP3	ENST00000312239.9	1.94505
circ_144206	chr8:141828375-141900868:-	hsa_circPTK2_024	hsa_circ_0005982	PTK2	ENST00000522684.5	2.17002
circ_144518	chr2:136432901-136437894:+	hsa_circR3HDM1_048	hsa_circ_0001070	R3HDM1	ENST00000409478.5	0.711527
circ_144942	chr21:40600425-40601362:-	hsa_circBRWD1_085	hsa_circ_0001195	BRWD1	ENST00000333229.6	0.694977
circ_144951	chr1:23356961-23385660:+	hsa_circKDM1A_008	hsa_circ_0007822	KDM1A	ENST00000356634.7	0.998181
circ_145617	chr9:86293355-86301070:-	hsa_circUBQLN1_004	hsa_circ_0087357	UBQLN1	ENST00000376395.8	2.57455
circ_145775	chr1:27269150-27269556:+	hsa_circNUDC_008	hsa_circ_0005087	NUDC	ENST00000321265.9	1.92765
circ_145793	chr11:94528176-94533477:+	hsa_circAMOTL1_001	hsa_circ_0000350	AMOTL1	ENST00000433060.2	0.611832
circ_145842	chr5:58476420-58511794:-	hsa_circPDE4D_033	hsa_circ_0072568	PDE4D	ENST00000340635.10	1.13943
circ_145949	chr11:77330650-77336863:-	hsa_circCLNS1A_012	hsa_circ_0023694	CLNS1A	ENST00000525428.5	2.34834
circ_146157	chr5:70798425-70808255:+	hsa_circBDP1_025	hsa_circ_0129477	BDP1	ENST00000358731.8	1.12359
circ_146215	chr16:16218645-16219768:+	hsa_circABCC1_090	hsa_circ_0000679	ABCC1	ENST00000399410.7	1.2159
circ_146279	chr1:100889777-100908552:+	hsa_circCDC14A_003	hsa_circ_0000097	CDC14A	ENST00000635056.1	0.803454
circ_146293	chr9:14639893-14680160:-	hsa_circZDHHC21_004	hsa_circ_0008952	ZDHHC21	ENST00000380916.8	2.05939
circ_146311	chr21:38792600-38845182:+	hsa_circDYRK1A_011	hsa_circ_0005955	DYRK1A	ENST00000338785.7	0.796881
circ_146706	chr1:101372407-101387397:+	hsa_circSLC30A7_010	hsa_circ_0000098	SLC30A7	ENST00000370112.8	0.550482
circ_146779	chr4:3088665-3109150:+	hsa_circHTT_004	hsa_circ_0001392	HTT	ENST00000355072.9	1.48671
circ_146798	chr2:179400458-179407088:+	hsa_circLOC100506866_005	hsa_circ_0004305	LOC100506866	ENST00000419746.5	1.27177
circ_146964	chr7:128655032-128658211:-	hsa_circTNPO3_005	hsa_circ_0001741	TNPO3	ENST00000265388.9	2.84881
circ_147007	chr16:9009110-9011013:-	hsa_circUSP7_005	hsa_circ_0005152	USP7	ENST00000344836.8	0.859262
circ_147013	chr16:48587449-48596355:-	hsa_circN4BP1_003	hsa_circ_0105476	N4BP1	ENST00000262384.3	0.553111
circ_147019	chr16:47531309-47644831:+	hsa_circPHKB_021	hsa_circ_0002820	PHKB	ENST00000566044.5	0.560885
circ_147209	chr6:144858717-144864006:+	hsa_circUTRN_065	hsa_circ_0130908	UTRN	ENST00000367545.7	1.2626
circ_147236	chr7:90376995-90419967:+	hsa_circCDK14_012	hsa_circ_0001722	CDK14	ENST00000380050.7	0.697482
circ_14736	chr1:58971731-59002413:-	hsa_circOMA1_010	hsa_circ_0000072	OMA1	ENST00000421528.6	1.04326
circ_147424	chr3:171830241-171851336:+	hsa_circFNDC3B_010	hsa_circ_0001361	FNDC3B	ENST00000421757.5	0.646802
circ_147485	chr22:50810448-50832564:+	hsa_circPPP6R2_006	hsa_circ_0001258	PPP6R2	ENST00000359139.7	1.41432
circ_14752	chr4:54280781-54294350:+	hsa_circFIP1L1_021	hsa_circ_0007476	FIP1L1	ENST00000337488.10	1.25951
circ_147644	chr2:231307651-231314970:+	hsa_circSP100_009	hsa_circ_0003922	SP100	ENST00000264052.9	1.48896
circ_147757	chr5:138699447-138700432:+	hsa_circPAIP2_001	hsa_circ_0001538	PAIP2	ENST00000265192.8	1.83099
circ_147896	chr5:172359438-172362313:+	hsa_circERGIC1_016	hsa_circ_0004004	ERGIC1	ENST00000393784.7	0.599662
circ_147920	chr12:69983264-69985939:+	hsa_circCCT2_007	hsa_circ_0000418	CCT2	ENST00000299300.10	1.02976
circ_147964	chr2:30748452-30756180:+	hsa_circLCLAT1_003	hsa_circ_0000987	LCLAT1	ENST00000466477.5	0.806029
circ_148027	chr10:27821435-27822923:+	hsa_circRAB18_004	hsa_circ_0000226	RAB18	ENST00000611151.4	0.670458
circ_14815	chr11:24927536-25004839:+	hsa_circLUZP2_006	hsa_circ_0095637	LUZP2	ENST00000336930.10	2.47086
circ_148250	chr5:95091099-95099324:+	hsa_circRHOBTB3_020	hsa_circ_0007444	RHOBTB3	ENST00000379982.7	10.5824
circ_148331	chr7:99621041-99621930:+	hsa_circZKSCAN1_005	hsa_circ_0001727	ZKSCAN1	ENST00000324306.10	14.2382
circ_14843	chr8:42914234-42919358:+	hsa_circFNTA_005	hsa_circ_0001796	FNTA	ENST00000534420.1	0.950555
circ_148483	chr6:13639794-13644961:-	hsa_circRANBP9_023	hsa_circ_0001578	RANBP9	ENST00000011619.5	0.814935
circ_148626	chr9:138741982-138774924:-	hsa_circCAMSAP1_010	hsa_circ_0004338	CAMSAP1	ENST00000389532.8	0.673409
circ_148762	chr17:60111147-60112969:-	hsa_circMED13_011	hsa_circ_0004273	MED13	ENST00000397786.6	0.613019
circ_14902	chr3:197592293-197602646:+	hsa_circLRCH3_067	hsa_circ_0008351	LRCH3	ENST00000438796.6	1.50516
circ_149073	chr15:57730182-57754090:+	hsa_circCGNL1_005	hsa_circ_0035432	CGNL1	ENST00000281282.5	0.906561
circ_149078	chr2:214174782-214228869:+	hsa_circSPAG16_010	hsa_circ_0004664	SPAG16	ENST00000272898.11	0.558638
circ_1491	chr8:37971709-37976881:+	hsa_circASH2L_015	hsa_circ_0001790	ASH2L	ENST00000343823.10	0.534687
circ_149230	chr6:161455290-161471011:+	hsa_circMAP3K4_004	hsa_circ_0078617	MAP3K4	ENST00000366919.6	1.41903
circ_149329	chr17:65941524-65972074:+	hsa_circBPTF_069	hsa_circ_0000799	BPTF	ENST00000321892.8	6.60733
circ_149415	chr1:8555122-8601377:-	hsa_circRERE_046	hsa_circ_0009581	RERE	ENST00000337907.7	0.549056
circ_149546	chr6:144772505-144780490:+	hsa_circUTRN_024	hsa_circ_0009096	UTRN	ENST00000367545.7	0.580259
circ_149894	chr20:62407030-62422143:-	hsa_circZBTB46_002	hsa_circ_0002805	ZBTB46	ENST00000245663.8	0.575743
circ_149961	chr6:107824860-107827631:+	hsa_circSOBP_002	hsa_circ_0001633	SOBP	ENST00000317357.9	1.31245
circ_150067	chr5:122881110-122893258:+	hsa_circCSNK1G3_004	hsa_circ_0001522	CSNK1G3	ENST00000345990.8	7.66651
circ_150173	chr7:5941287-5949747:+	hsa_circCCZ1_004	hsa_circ_0004703	CCZ1	ENST00000325974.8	0.606829
circ_150281	chr5:54763696-54771278:-	hsa_circPPAP2A_006	hsa_circ_0072492	PPAP2A	ENST00000307259.8	0.592935
circ_151012	chr12:12397195-12397589:-	hsa_circLRP6_002	hsa_circ_0000378	LRP6	ENST00000261349.8	1.25522
circ_151275	chr14:31185129-31204064:+	hsa_circSCFD1_048	hsa_circ_0000528	SCFD1	ENST00000458591.6	0.580741
circ_151846	chr10:112645010-112650428:+	hsa_circPDCD4_004	hsa_circ_0020024	PDCD4	ENST00000393104.6	0.525287
circ_152053	chr2:85595808-85598685:+	hsa_circELMOD3_008	hsa_circ_0004726	ELMOD3	ENST00000409013.7	0.573185
circ_152085	chr17:74308950-74309972:-	hsa_circPRPSAP1_006	hsa_circ_0004241	PRPSAP1	ENST00000446526.7	0.543596
circ_152290	chr17:47388673-47390207:-	hsa_circZNF652_011	hsa_circ_0000782	ZNF652	ENST00000508237.5	1.27693
circ_152433	chr6:138655106-138656325:+	hsa_circKIAA1244_026	hsa_circ_0130824	KIAA1244	ENST00000251691.4	0.65909
circ_15245	chr19:41242890-41243674:+	hsa_circITPKC_009	hsa_circ_0004321	ITPKC	ENST00000263370.2	1.47898
circ_152526	chr6:42941740-42942776:-	hsa_circPEX6_004	hsa_circ_0005038	PEX6	ENST00000304611.12	0.929483
circ_152603	chr3:169854206-169896726:-	hsa_circPHC3_008	hsa_circ_0002622	PHC3	ENST00000495893.6	0.557329
circ_152871	chr1:35879572-35881315:+	hsa_circZMYM4_056	hsa_circ_0004709	ZMYM4	ENST00000314607.10	0.615727
circ_152932	chr12:46622935-46637097:-	hsa_circSLC38A1_012	hsa_circ_0000396	SLC38A1	ENST00000398637.9	1.18702
circ_153254	chr15:25650607-25657118:-	hsa_circUBE3A_009	hsa_circ_0000586	UBE3A	ENST00000614096.4	9.91983
circ_153276	chr6:160103505-160109274:-	hsa_circSOD2_001	hsa_circ_0004662	SOD2	ENST00000367055.8	0.516455
circ_15349	chr19:38631823-38633350:+	hsa_circSIPA1L3_023	hsa_circ_0006670	SIPA1L3	ENST00000222345.10	0.989222
circ_153567	chr13:50025688-50042096:+	hsa_circSETDB2_006	hsa_circ_0030254	SETDB2	ENST00000354234.8	0.646106
circ_153641	chr1:70758070-70781249:-	hsa_circANKRD13C_011	hsa_circ_0000085	ANKRD13C	ENST00000370944.8	1.52571
circ_153658	chr1:243776972-243859018:-	hsa_circAKT3_023	hsa_circ_0017251	AKT3	ENST00000336199.9	0.722221
circ_153694	chr17:11958205-11999011:+	hsa_circMAP2K4_004	hsa_circ_0042091	MAP2K4	ENST00000353533.9	0.733362
circ_15398	chr3:138289159-138291826:-	hsa_circCEP70_005	hsa_circ_0003823	CEP70	ENST00000484888.5	1.30473
circ_154381	chr2:168994597-169038600:-	hsa_circSTK39_008	hsa_circ_0002029	STK39	ENST00000355999.4	0.696758
circ_15476	chr1:78097534-78107340:-	hsa_circZZZ3_005	hsa_circ_0114166	ZZZ3	ENST00000370801.7	1.30515
circ_154774	chr10:15858833-15889942:-	hsa_circFAM188A_007	hsa_circ_0000219	FAM188A	ENST00000477891.1	2.23404
circ_154928	chr22:46085591-46098727:+	hsa_circATXN10_008	hsa_circ_0004243	ATXN10	ENST00000252934.9	0.518773
circ_155058	chr11:118422500-118430579:-	hsa_circIFT46_004	hsa_circ_0007372	IFT46	ENST00000264021.7	0.621075
circ_155289	chr17:60061531-60062451:-	hsa_circMED13_050	hsa_circ_0002220	MED13	ENST00000397786.6	0.657319
circ_155357	chr10:128768965-128798571:+	hsa_circDOCK1_009	hsa_circ_0002669	DOCK1	ENST00000280333.9	1.60926
circ_155945	chr1:21295966-21307720:-	hsa_circEIF4G3_054	hsa_circ_0000025	EIF4G3	ENST00000374935.7	0.881028
circ_156162	chr14:31139461-31144271:+	hsa_circSCFD1_028	hsa_circ_0009140	SCFD1	ENST00000458591.6	0.702353
circ_156207	chr6:47251673-47254331:-	hsa_circTNFRSF21_003	hsa_circ_0001610	TNFRSF21	ENST00000296861.2	1.77761
circ_156321	chr2:24357988-24369956:+	hsa_circLOC375190_005	hsa_circ_0000982	LOC375190	ENST00000613899.4	3.58016
circ_156327	chr19:34921480-34929671:+	hsa_circUBA2_007	hsa_circ_0006987	UBA2	ENST00000246548.8	1.0495
circ_156829	chr15:89656955-89659752:+	hsa_circABHD2_007	hsa_circ_0007099	ABHD2	ENST00000569411.5	3.74485
circ_156958	chr9:114337013-114348445:-	hsa_circPTGR1_003	hsa_circ_0088030	PTGR1	ENST00000538962.5	0.620313
circ_157109	chr7:102665509-102669865:-	hsa_circFBXL13_005	hsa_circ_0007375	FBXL13	ENST00000379305.7	0.507995
circ_157180	chr8:99538969-99608397:-	hsa_circSTK3_018	hsa_circ_0002798	STK3	ENST00000617590.1	0.668068
circ_157252	chr16:11114049-11154879:+	hsa_circCLEC16A_028	hsa_circ_0000672	CLEC16A	ENST00000409790.5	0.610791
circ_157273	chr19:47767859-47768203:+	hsa_circCCDC9_003	hsa_circ_0000944	CCDC9	ENST00000221922.10	1.88456
circ_157525	chr3:129599151-129599402:-	hsa_circTMCC1_009	hsa_circ_0001340	TMCC1	ENST00000505924.5	2.2292
circ_15775	chr15:44907560-44912601:-	hsa_circSPG11_033	hsa_circ_0003784	SPG11	ENST00000261866.11	0.556364
circ_157905	chr15:49528047-49531564:+	hsa_circGALK2_008	hsa_circ_0008488	GALK2	ENST00000559883.5	1.71899
circ_157952	chr3:125567072-125567290:-	hsa_circTCONS_l2_00019485_001	hsa_circ_0007210	TCONS_l2_00019485	ENST00000622381.4	0.675784
circ_157980	chr10:52193235-52350007:-	hsa_circSGMS1_008	hsa_circ_0018401	SGMS1	ENST00000429490.5	2.04491
circ_158035	chr1:14104912-14109326:+	hsa_circPRDM2_011	hsa_circ_0010029	PRDM2	ENST00000311066.9	0.608882
circ_158305	chr12:121706440-121708748:-	hsa_circCAMKK2_007	hsa_circ_0004756	CAMKK2	ENST00000392474.6	0.583736
circ_158388	chr11:77394754-77404656:-	hsa_circRSF1_029	hsa_circ_0000344	RSF1	ENST00000308488.10	1.35397
circ_158423	chr1:179972308-179975702:+	hsa_circCEP350_022	hsa_circ_0003942	CEP350	ENST00000367607.7	1.25313
circ_158496	chr5:122881110-122911657:+	hsa_circCSNK1G3_006	hsa_circ_0073706	CSNK1G3	ENST00000345990.8	0.976603
circ_158786	chr1:155408117-155408859:-	hsa_circASH1L_024	hsa_circ_0000137	ASH1L	ENST00000368346.7	2.4041
circ_159153	chr8:22054192-22054933:+	hsa_circBMP1_007	hsa_circ_0002075	BMP1	ENST00000306385.9	0.722983
circ_159185	chr7:131113791-131130662:+	hsa_circMKLN1_038	hsa_circ_0082415	MKLN1	ENST00000421797.6	0.644661
circ_159228	chr1:197611840-197627499:-	hsa_circDENND1B_019	hsa_circ_0006324	DENND1B	ENST00000620048.4	0.826956
circ_159446	chr4:48371865-48385801:+	hsa_circSLAIN2_003	hsa_circ_0126525	SLAIN2	ENST00000264313.10	3.39993
circ_159706	chr16:80718434-80719026:-	hsa_circCDYL2_001	hsa_circ_0004087	CDYL2	ENST00000570137.6	5.86785
circ_159728	chr15:42553155-42560230:-	hsa_circTMEM87A_002	hsa_circ_0034803	TMEM87A	ENST00000448392.5	2.29362
circ_159740	chrY:2821949-2829687:+	hsa_circZFY_001	hsa_circ_0001953	ZFY	ENST00000383052.5	2.92735
circ_159782	chr6:4891946-4892613:+	hsa_circCDYL_005	hsa_circ_0008285	CDYL	ENST00000328908.9	5.67241
circ_159874	chr6:13632601-13644961:-	hsa_circRANBP9_026	hsa_circ_0001577	RANBP9	ENST00000011619.5	1.57086
circ_160586	chr6:10703637-10705077:+	hsa_circPAK1IP1_008	hsa_circ_0008053	PAK1IP1	ENST00000379568.3	0.996407
circ_160750	chr5:14741935-14758707:-	hsa_circANKH_009	hsa_circ_0003057	ANKH	ENST00000284268.6	1.09757
circ_160805	chr21:40578033-40601362:-	hsa_circBRWD1_092	hsa_circ_0001192	BRWD1	ENST00000333229.6	0.669275
circ_160880	chr4:78694234-78697546:-	hsa_circCNOT6L_004	hsa_circ_0006168	CNOT6L	ENST00000504123.5	0.644711
circ_160969	chr17:47388673-47389404:-	hsa_circZNF652_012	hsa_circ_0003258	ZNF652	ENST00000508237.5	2.70903
circ_161140	chr2:148653869-148657467:+	hsa_circACVR2A_005	hsa_circ_0001073	ACVR2A	ENST00000241416.11	2.99529
circ_161286	chr1:151139409-151139890:+	hsa_circTNFAIP8L2-SCNM1_001	hsa_circ_0000128	TNFAIP8L2-SCNM1	ENST00000602841.5	0.546142
circ_161338	chr3:133907680-133914026:-	hsa_circRYK_013	hsa_circ_0005768	RYK	ENST00000460933.5	2.10399
circ_161544	chr2:72692288-72707879:-	hsa_circEXOC6B_049	hsa_circ_0120921	EXOC6B	ENST00000272427.10	0.615027
circ_161551	chr13:95813442-95840796:-	hsa_circABCC4_027	hsa_circ_0030586	ABCC4	ENST00000376887.8	8.66661
circ_161604	chr11:128993340-129034322:-	hsa_circARHGAP32_004	hsa_circ_0007843	ARHGAP32	ENST00000310343.13	0.724362
circ_16173	chr3:66293626-66313803:+	hsa_circSLC25A26_004	hsa_circ_0004113	SLC25A26	ENST00000354883.10	0.669236
circ_162125	chr9:96233422-96238620:+	hsa_circFAM120A_005	hsa_circ_0008193	FAM120A	ENST00000277165.10	1.50071
circ_162159	chr16:29845053-29845387:+	hsa_circMVP_006	hsa_circ_0000688	MVP	ENST00000563915.5	1.00502
circ_162362	chr12:32480394-32481489:+	hsa_circBICD1_006	hsa_circ_0025841	BICD1	ENST00000548411.5	0.94756
circ_162426	chr6:144808683-144814592:+	hsa_circUTRN_038	hsa_circ_0004826	UTRN	ENST00000367545.7	2.21831
circ_162449	chr3:197557640-197566268:+	hsa_circLRCH3_031	hsa_circ_0006040	LRCH3	ENST00000438796.6	0.545186
circ_162701	chr7:128845043-128846428:+	hsa_circSMO_007	hsa_circ_0001742	SMO	ENST00000249373.7	1.18227
circ_162861	chr8:42183487-42186732:+	hsa_circIKBKB_009	hsa_circ_0001793	IKBKB	ENST00000520810.5	0.91197
circ_162948	chr19:18650180-18650530:-	hsa_circFKBP8_005	hsa_circ_0000915	FKBP8	ENST00000597960.7	5.20895
circ_162977	chr13:76134888-76143643:+	hsa_circUCHL3_002	hsa_circ_0000494	UCHL3	ENST00000618773.4	1.01361
circ_163074	chr7:103828698-103844682:-	hsa_circORC5_002	hsa_circ_0003000	ORC5	ENST00000297431.8	0.705429
circ_163510	chr3:3197902-3215945:-	hsa_circCRBN_007	hsa_circ_0003400	CRBN	ENST00000424814.5	0.627476
circ_163737	chr5:65349233-65350779:+	hsa_circERBB2IP_039	hsa_circ_0072732	ERBB2IP	ENST00000284037.9	1.81999
circ_163792	chr6:87925620-87928449:+	hsa_circZNF292_006	hsa_circ_0004058	ZNF292	ENST00000369577.7	2.48147
circ_163891	chr2:24181170-24207701:+	hsa_circUBXN2A_004	hsa_circ_0052967	UBXN2A	ENST00000446425.2	0.833648
circ_164098	chr4:77065301-77065626:-	hsa_circNUP54_003	hsa_circ_0070040	NUP54	ENST00000507257.5	0.702623
circ_164147	chr10:123298105-123325218:-	hsa_circFGFR2_005	hsa_circ_0092984	FGFR2	ENST00000369061.8	0.594329
circ_164332	chr9:20715320-20740339:+	hsa_circFOCAD_003	hsa_circ_0138455	FOCAD	ENST00000380249.5	0.86032
circ_164340	chr8:68018139-68028357:+	hsa_circCSPP1_041	hsa_circ_0001806	CSPP1	ENST00000262210.9	0.640647
circ_164657	chr10:15875628-15889942:-	hsa_circFAM188A_005	hsa_circ_0006665	FAM188A	ENST00000477891.1	1.48748
circ_164723	chr12:116534473-116549317:-	hsa_circMED13L_026	hsa_circ_0000441	MED13L	ENST00000281928.7	0.802785
circ_165023	chr5:92889466-92899169:-	hsa_circFLJ42709_001	hsa_circ_0007747	FLJ42709	ENST00000607797.5	0.598966
circ_165348	chr20:21346058-21349228:+	hsa_circXRN2_043	hsa_circ_0003298	XRN2	ENST00000377191.4	0.545859
circ_165498	chr15:43120125-43132631:-	hsa_circTTBK2_018	hsa_circ_0008319	TTBK2	ENST00000267890.10	1.12907
circ_165568	chr11:85707868-85742653:-	hsa_circPICALM_022	hsa_circ_0023923	PICALM	ENST00000532317.5	3.18759
circ_16575	chr1:40654726-40668286:+	hsa_circRLF_006	hsa_circ_0006373	RLF	ENST00000372771.4	0.897077
circ_166057	chr2:9083315-9098771:-	hsa_circMBOAT2_013	hsa_circ_0007334	MBOAT2	ENST00000305997.7	1.90113
circ_166117	chr2:200233327-200298237:-	hsa_circSATB2_015	hsa_circ_0003915	SATB2	ENST00000417098.5	0.666591
circ_166306	chr11:34978930-34999729:+	hsa_circPDHX_013	hsa_circ_0021712	PDHX	ENST00000448838.7	1.32414
circ_166424	chr11:82984689-82989872:-	hsa_circCCDC90B_007	hsa_circ_0096576	CCDC90B	ENST00000529689.5	0.572608
circ_166567	chr6:82920530-82922510:-	hsa_circIBTK_027	hsa_circ_0002041	IBTK	ENST00000306270.11	1.07599
circ_166660	chr1:23356961-23370979:+	hsa_circKDM1A_005	hsa_circ_0112434	KDM1A	ENST00000400181.8	0.509681
circ_167300	chr6:159004985-159010814:+	hsa_circTMEM181_032	hsa_circ_0001663	TMEM181	ENST00000367090.3	0.667528
circ_167427	chr2:72958135-72960247:-	hsa_circEXOC6B_008	hsa_circ_0001030	EXOC6B	ENST00000272427.10	0.675403
circ_167563	chr18:9524591-9525849:+	hsa_circRALBP1_007	hsa_circ_0005158	RALBP1	ENST00000019317.8	3.58959
circ_16757	chr1:225140371-225195246:+	hsa_circDNAH14_003	hsa_circ_0016601	DNAH14	ENST00000430092.5	1.11681
circ_167615	chr18:42281139-42281797:+	hsa_circSETBP1_003	hsa_circ_0006491	SETBP1	ENST00000426838.8	0.724682
circ_167670	chr18:9583114-9595151:-	hsa_circPPP4R1_012	hsa_circ_0007509	PPP4R1	ENST00000400556.7	1.09357
circ_167699	chr14:31596990-31641328:-	hsa_circHECTD1_018	hsa_circ_0031482	HECTD1	ENST00000611816.4	0.52022
circ_167808	chr7:65705311-65751696:+	hsa_circTPST1_004	hsa_circ_0006041	TPST1	ENST00000304842.5	1.13258
circ_167975	chr12:42604156-42604482:-	hsa_circYAF2_002	hsa_circ_0000392	YAF2	ENST00000546726.5	1.64691
circ_168007	chr13:33109905-33111164:-	hsa_circN4BP2L2_002	hsa_circ_0100273	N4BP2L2	ENST00000505213.5	1.20647
circ_168191	chr18:19345732-19359646:+	hsa_circMIB1_006	hsa_circ_0000835	MIB1	ENST00000578646.5	2.71101
circ_16834	chr7:5680784-5692141:-	hsa_circRNF216_024	hsa_circ_0079284	RNF216	ENST00000425013.6	0.60929
circ_168358	chr12:70193988-70195501:+	hsa_circRAB3IP_008	hsa_circ_0000419	RAB3IP	ENST00000247833.11	18.8008
circ_168713	chr10:70227879-70229920:-	hsa_circDNA2_005	hsa_circ_0006151	DNA2	ENST00000551118.6	0.521564
circ_16875	chr1:113196219-113202401:+	hsa_circCAPZA1_010	hsa_circ_0000109	CAPZA1	ENST00000263168.3	1.41732
circ_168847	chr14:38256672-38266152:+	hsa_circTTC6_005	hsa_circ_0101775	TTC6	ENST00000553443.5	0.790193
circ_168953	chr7:66458203-66459328:-	hsa_circSBDS_004	hsa_circ_0003203	SBDS	ENST00000246868.6	0.531608
circ_16901	chr1:156303337-156304709:-	hsa_circCCT3_010	hsa_circ_0004680	CCT3	ENST00000295688.7	0.509338
circ_169050	chr1:42730785-42744343:-	hsa_circFOXJ3_012	hsa_circ_0006848	FOXJ3	ENST00000372572.5	0.567792
circ_169197	chr3:50102463-50103935:+	hsa_circRBM6_028	hsa_circ_0006531	RBM6	ENST00000442092.5	1.02754
circ_169530	chr3:141811902-141820683:-	hsa_circTFDP2_001	hsa_circ_0008304	TFDP2	ENST00000489671.5	0.809463
circ_16966	chr10:17746429-17747740:+	hsa_circSTAM_016	hsa_circ_0008311	STAM	ENST00000377524.7	0.958935
circ_169853	chr2:233651859-233660931:+	hsa_circGIGYF2_022	hsa_circ_0058733	GIGYF2	ENST00000629305.2	0.882318
circ_169870	chr15:76566752-76588078:-	hsa_circETFA_010	hsa_circ_0000638	ETFA	ENST00000557943.5	0.715336
circ_169886	chr2:240929490-240946787:-	hsa_circNDUFA10_020	hsa_circ_0001118	NDUFA10	ENST00000419408.5	1.36822
circ_170226	chr3:110830876-110845182:+	hsa_circPVRL3_007	hsa_circ_0066776	PVRL3	ENST00000485303.5	0.51942
circ_170741	chr10:7285519-7327916:-	hsa_circSFMBT2_023	hsa_circ_0017636	SFMBT2	ENST00000361972.8	1.44144
circ_170951	chr8:141799572-141900868:-	hsa_circPTK2_028	hsa_circ_0009071	PTK2	ENST00000522684.5	0.696665
circ_171162	chr9:88918000-88919862:-	hsa_circZCCHC6_020	hsa_circ_0007037	ZCCHC6	ENST00000277141.10	0.616772
circ_171193	chr7:97820039-97823884:+	hsa_circLMTK2_014	hsa_circ_0001725	LMTK2	ENST00000297293.5	1.19063
circ_171205	chr6:76344422-76380436:+	hsa_circSENP6_017	hsa_circ_0077084	SENP6	ENST00000370010.6	0.576827
circ_171333	chr20:34317233-34320057:-	hsa_circRBM39_010	hsa_circ_0008817	RBM39	ENST00000463004.5	2.45382
circ_17153	chr17:27248705-27254081:-	hsa_circPHF12_005	hsa_circ_0008542	PHF12	ENST00000332830.8	0.556953
circ_171603	chr16:4382215-4383520:+	hsa_circGLIS2_002	hsa_circ_0005692	GLIS2	ENST00000262366.7	1.73388
circ_171740	chr17:78022381-78024082:+	hsa_circCCDC40_004	hsa_circ_0008677	CCDC40	ENST00000374877.7	0.797001
circ_171806	chr12:32760890-32764217:+	hsa_circFGD4_024	hsa_circ_0000390	FGD4	ENST00000534526.6	0.553833
circ_171846	chr2:171884848-171902872:-	hsa_circTLK1_021	hsa_circ_0004442	TLK1	ENST00000360843.7	1.33025
circ_17238	chr13:95768175-95818621:-	hsa_circABCC4_041	hsa_circ_0101016	ABCC4	ENST00000376887.8	0.604059
circ_17256	chr2:190584297-190585513:+	hsa_circANKAR_014	hsa_circ_0118367	ANKAR	ENST00000441800.5	0.685686
circ_172585	chr9:111812562-111812972:-	hsa_circC9orf5_067	hsa_circ_0087905	C9orf5	ENST00000374586.7	1.08279
circ_172730	chr1:24840803-24841057:+	hsa_circRCAN3_001	hsa_circ_0003553	RCAN3	ENST00000538532.5	2.89549
circ_17295	chr10:43650344-43671480:+	hsa_circCSGALNACT2_004	hsa_circ_0093655	CSGALNACT2	ENST00000374466.3	0.541328
circ_173001	chr3:56694758-56707753:-	hsa_circFAM208A_012	hsa_circ_0001315	FAM208A	ENST00000493960.6	0.903406
circ_173015	chr2:190656515-190682906:+	hsa_circPMS1_004	hsa_circ_0001083	PMS1	ENST00000418224.7	1.51849
circ_173096	chr8:30332294-30361953:+	hsa_circRBPMS_003	hsa_circ_0006539	RBPMS	ENST00000397323.8	0.863206
circ_173128	chr1:35936463-35944813:-	hsa_circKIAA0319L_007	hsa_circ_0011571	KIAA0319L	ENST00000325722.7	0.619586
circ_173172	chr22:21288066-21288532:+	hsa_circCRKL_002	hsa_circ_0001206	CRKL	ENST00000354336.7	1.70585
circ_173197	chr8:37623043-37623873:+	hsa_circPROSC_002	hsa_circ_0001788	PROSC	ENST00000328195.7	1.38189
circ_173457	chr11:85701292-85742653:-	hsa_circPICALM_023	hsa_circ_0023918	PICALM	ENST00000526033.5	0.51121
circ_173462	chr5:153409048-153414527:-	hsa_circFAM114A2_005	hsa_circ_0007773	FAM114A2	ENST00000351797.8	0.975662
circ_17348	chr6:160467529-160469575:+	hsa_circIGF2R_017	hsa_circ_0131235	IGF2R	ENST00000356956.5	0.674881
circ_173534	chr20:10536878-10541468:+	hsa_circC20orf94_002	hsa_circ_0005704	C20orf94	ENST00000334534.9	0.640541
circ_173716	chr4:91229394-91234198:+	hsa_circFAM190A_003	hsa_circ_0127310	FAM190A	ENST00000505073.5	0.674283
circ_173781	chr13:95813442-95818621:-	hsa_circABCC4_040	hsa_circ_0007470	ABCC4	ENST00000376887.8	1.32059
circ_174020	chr1:46032240-46032692:+	hsa_circAKR1A1_007	hsa_circ_0000067	AKR1A1	ENST00000372070.7	0.772611
circ_174086	chr12:97886238-97954825:+	hsa_circRMST_007	hsa_circ_0099634	RMST	ENST00000538559.6	17.7606
circ_174201	chr9:113734352-113735838:-	hsa_circLPAR1_015	hsa_circ_0087960	LPAR1	ENST00000374431.7	7.32367
circ_174364	chr4:148778703-148803083:+	hsa_circARHGAP10_013	hsa_circ_0071106	ARHGAP10	ENST00000336498.7	3.0342
circ_174477	chr10:103427642-103436193:-	hsa_circFBXW4_008	hsa_circ_0008362	FBXW4	ENST00000331272.7	2.45392
circ_174819	chr12:121220457-121222396:-	hsa_circSPPL3_006	hsa_circ_0003472	SPPL3	ENST00000353487.6	3.46667
circ_174837	chr5:139819703-139828890:+	hsa_circANKHD1_002	hsa_circ_0001541	ANKHD1	ENST00000360839.2	0.716781
circ_174850	chr4:187627716-187630999:-	hsa_circFAT1_004	hsa_circ_0001461	FAT1	ENST00000441802.6	4.50909
circ_174895	chr4:106155053-106158508:+	hsa_circTET2_005	hsa_circ_0070562	TET2	ENST00000513237.5	1.97804
circ_175223	chr13:24796956-24798720:+	hsa_circSPATA13_003	hsa_circ_0004865	SPATA13	ENST00000382141.4	0.651334
circ_175502	chr14:21971315-21972024:-	hsa_circMETTL3_004	hsa_circ_0000523	METTL3	ENST00000298717.8	4.35656
circ_175541	chr1:23356961-23377013:+	hsa_circKDM1A_006	hsa_circ_0009061	KDM1A	ENST00000356634.7	4.45146
circ_175607	chr15:41961025-41962156:+	hsa_circMGA_003	hsa_circ_0000591	MGA	ENST00000563576.1	4.1652
circ_17566	chr13:96636057-96651561:-	hsa_circUGGT2_016	hsa_circ_0030632	UGGT2	ENST00000376747.7	1.12053
circ_175688	chr9:134312006-134314448:+	hsa_circPRRC2B_019	hsa_circ_0005871	PRRC2B	ENST00000405995.5	1.04739
circ_17577	chr21:17135209-17138460:+	hsa_circUSP25_003	hsa_circ_0001178	USP25	ENST00000285679.10	2.49712
circ_175826	chr17:77073511-77073946:+	hsa_circENGASE_002	hsa_circ_0008114	ENGASE	ENST00000578419.5	0.738417
circ_175926	chr10:32740519-32762951:+	hsa_circCCDC7_007	hsa_circ_0093546	CCDC7	ENST00000476558.5	1.47007
circ_176033	chr10:12039670-12056183:-	hsa_circUPF2_008	hsa_circ_0000213	UPF2	ENST00000356352.6	0.549141
circ_176436	chr6:160819010-160831878:+	hsa_circSLC22A3_005	hsa_circ_0078607	SLC22A3	ENST00000275300.2	1.16051
circ_176465	chr8:28013458-28019595:+	hsa_circELP3_016	hsa_circ_0001785	ELP3	ENST00000521015.5	0.646681
circ_176536	chr1:58971731-59004982:-	hsa_circOMA1_006	hsa_circ_0002316	OMA1	ENST00000371226.7	1.65515
circ_176653	chr1:59787207-59844509:+	hsa_circFGGY_007	hsa_circ_0005354	FGGY	ENST00000371218.8	1.70256
circ_176722	chr13:95768175-95840796:-	hsa_circABCC4_028	hsa_circ_0030582	ABCC4	ENST00000376887.8	6.78922
circ_17720	chr1:8555122-8674745:-	hsa_circRERE_022	hsa_circ_0009117	RERE	ENST00000337907.7	1.25298
circ_177465	chr7:56049902-56051561:+	hsa_circGBAS_010	hsa_circ_0001709	GBAS	ENST00000446692.5	0.716385
circ_177543	chr2:225400244-225422573:-	hsa_circCUL3_002	hsa_circ_0008309	CUL3	ENST00000264414.8	0.771293
circ_177554	chr7:100410368-100410830:-	hsa_circEPHB4_014	hsa_circ_0001730	EPHB4	ENST00000360620.7	1.56939
circ_177701	chr5:109049220-109051965:+	hsa_circMAN2A1_004	hsa_circ_0008058	MAN2A1	ENST00000261483.4	0.79267
circ_17781	chr1:59805629-59844509:+	hsa_circFGGY_013	hsa_circ_0006633	FGGY	ENST00000634606.1	2.0471
circ_177929	chr15:85223943-85234875:-	hsa_circSEC11A_003	hsa_circ_0000647	SEC11A	ENST00000559729.5	0.839417
circ_177968	chr9:127670655-127674305:-	hsa_circGOLGA1_012	hsa_circ_0002883	GOLGA1	ENST00000373555.8	0.690009
circ_178137	chr12:102107867-102110590:+	hsa_circCHPT1_002	hsa_circ_0006660	CHPT1	ENST00000550385.1	0.513713
circ_178252	chr8:62593526-62596747:-	hsa_circASPH_003	hsa_circ_0084615	ASPH	ENST00000379454.8	1.53068
circ_178290	chr4:73950965-73958017:-	hsa_circANKRD17_047	hsa_circ_0001417	ANKRD17	ENST00000358602.8	2.50652
circ_17886	chr1:215759837-215768813:+	hsa_circKCTD3_008	hsa_circ_0005521	KCTD3	ENST00000259154.8	0.582988
circ_17960	chr9:99284787-99327765:-	hsa_circCDC14B_006	hsa_circ_0087641	CDC14B	ENST00000474602.5	0.861716
circ_18017	chr14:38218143-38266152:+	hsa_circTTC6_002	hsa_circ_0101772	TTC6	ENST00000553443.5	0.625208
circ_18032	chr2:122363276-122363756:-	hsa_circCLASP1_002	hsa_circ_0007052	CLASP1	ENST00000263710.8	0.85238
circ_18062	chr17:44248220-44249598:-	hsa_circ_chr17_00054	hsa_circ_0005455	None	ENST00000574590.5	0.661357
circ_18125	chr7:5963017-5963593:+	hsa_circCCZ1_014	hsa_circ_0007177	CCZ1	ENST00000325974.8	0.748435
circ_18357	chrX:79962925-79975155:-	hsa_circBRWD3_020	hsa_circ_0001936	BRWD3	ENST00000373275.4	0.694415
circ_18491	chr15:85657103-85664245:+	hsa_circPDE8A_034	hsa_circ_0036629	PDE8A	ENST00000310298.8	1.2941
circ_18898	chr7:131060182-131084192:+	hsa_circMKLN1_013	hsa_circ_0001746	MKLN1	ENST00000421797.6	4.29256
circ_19440	chr11:130130750-130131824:-	hsa_circZBTB44_003	hsa_circ_0002484	ZBTB44	ENST00000445008.6	3.92751
circ_19522	chr1:9991948-9994918:-	hsa_circLZIC_005	hsa_circ_0000014	LZIC	ENST00000488540.5	2.20196
circ_19561	chr3:119219541-119222868:+	hsa_circTIMMDC1_004	hsa_circ_0001329	TIMMDC1	ENST00000494664.5	1.89731
circ_19624	chr2:208841374-208842310:-	hsa_circPLEKHM3_002	hsa_circ_0001095	PLEKHM3	ENST00000427836.6	3.52712
circ_19716	chr3:197592293-197593090:+	hsa_circLRCH3_064	hsa_circ_0008439	LRCH3	ENST00000438796.6	0.504617
circ_19864	chr15:80390757-80415142:+	hsa_circZFAND6_007	hsa_circ_0000642	ZFAND6	ENST00000261749.10	0.893235
circ_19946	chr3:182602540-182605501:+	hsa_circATP11B_025	hsa_circ_0068142	ATP11B	ENST00000323116.9	0.520283
circ_20245	chr12:32751430-32764217:+	hsa_circFGD4_012	hsa_circ_0025843	FGD4	ENST00000534526.6	1.73054
circ_20355	chr7:27668989-27672064:-	hsa_circHIBADH_007	hsa_circ_0003958	HIBADH	ENST00000265395.6	0.670085
circ_20396	chr10:86177526-86185649:+	hsa_circFAM190B_006	hsa_circ_0006956	FAM190B	ENST00000372088.6	1.09714
circ_20545	chr11:77330650-77340944:-	hsa_circCLNS1A_007	hsa_circ_0008342	CLNS1A	ENST00000525428.5	0.780264
circ_20557	chr10:95140975-95148911:-	hsa_circMYOF_017	hsa_circ_0005898	MYOF	ENST00000358334.9	0.547752
circ_20787	chrX:13684435-13698717:+	hsa_circ_chrX_00021	hsa_circ_0007717	None	ENST00000467590.1	0.572517
circ_20822	chr1:33413822-33415375:-	hsa_circRNF19B_003	hsa_circ_0000048	RNF19B	ENST00000373456.11	0.848092
circ_20896	chr5:38523520-38530768:-	hsa_circLIFR_002	hsa_circ_0072309	LIFR	ENST00000263409.8	6.28509
circ_21141	chr19:13039155-13039661:-	hsa_circFARSA_007	hsa_circ_0000896	FARSA	ENST00000588025.5	3.18334
circ_2122	chr2:9083315-9114564:-	hsa_circMBOAT2_007	hsa_circ_0121178	MBOAT2	ENST00000462696.1	0.697604
circ_21907	chr6:16326624-16328701:-	hsa_circATXN1_029	hsa_circ_0007132	ATXN1	ENST00000244769.8	2.54342
circ_2191	chr7:40027197-40041630:+	hsa_circCDK13_008	hsa_circ_0001699	CDK13	ENST00000181839.8	1.75913
circ_22160	chr22:46085591-46114373:+	hsa_circATXN10_009	hsa_circ_0003054	ATXN10	ENST00000252934.9	0.622988
circ_22272	chr15:89656955-89698765:+	hsa_circABHD2_008	hsa_circ_0036683	ABHD2	ENST00000352732.9	0.921294
circ_22695	chr7:43679047-43680248:-	hsa_circC7orf44_006	hsa_circ_0001700	C7orf44	ENST00000415076.6	0.870724
circ_22784	chr11:108046972-108047817:-	hsa_circNPAT_017	hsa_circ_0006208	NPAT	ENST00000278612.8	0.582372
circ_231	chr14:91947919-91957146:-	hsa_circSMEK1_001	hsa_circ_0032965	SMEK1	ENST00000554684.5	0.634994
circ_23358	chr2:215632205-215646233:-	hsa_circBARD1_018	hsa_circ_0001098	BARD1	ENST00000260947.8	0.625085
circ_23746	chr8:105080739-105161076:+	hsa_circRIMS2_040	hsa_circ_0005114	RIMS2	ENST00000626043.1	0.644302
circ_24228	chr3:43341245-43345284:+	hsa_circSNRK_003	hsa_circ_0004089	SNRK	ENST00000454177.5	0.680044
circ_24441	chr1:8674619-8716500:-	hsa_circRERE_006	hsa_circ_0005039	RERE	ENST00000337907.7	0.972424
circ_24961	chr6:146209155-146216113:-	hsa_circSHPRH_019	hsa_circ_0001649	SHPRH	ENST00000367505.6	0.694616
circ_25255	chr6:73005639-73043538:+	hsa_circRIMS1_046	hsa_circ_0132246	RIMS1	ENST00000522211.5	35.9168
circ_25520	chr16:85667519-85667738:+	hsa_circKIAA0182_001	hsa_circ_0000722	KIAA0182	ENST00000253458.11	4.79788
circ_25583	chr1:243579003-243589860:+	hsa_circSDCCAG8_031	hsa_circ_0017241	SDCCAG8	ENST00000366541.7	0.848758
circ_2572	chr8:71126137-71128999:-	hsa_circNCOA2_006	hsa_circ_0137069	NCOA2	ENST00000452400.6	1.89253
circ_25808	chr3:175165016-175189546:+	hsa_circNAALADL2_005	hsa_circ_0068032	NAALADL2	ENST00000454872.5	1.94156
circ_2589	chr1:16044387-16047883:+	hsa_circPLEKHM2_005	hsa_circ_0000021	PLEKHM2	ENST00000375799.7	0.741303
circ_26052	chr5:167915606-167924353:+	hsa_circRARS_006	hsa_circ_0001551	RARS	ENST00000231572.7	1.56173
circ_26212	chr9:88233897-88248289:-	hsa_circAGTPBP1_058	hsa_circ_0001868	AGTPBP1	ENST00000376083.7	0.753699
circ_26383	chr3:196118683-196129890:-	hsa_circUBXN7_006	hsa_circ_0001380	UBXN7	ENST00000296328.8	2.7244
circ_26580	chr7:35707043-35712888:-	hsa_circHERPUD2_005	hsa_circ_0001696	HERPUD2	ENST00000396081.5	0.909573
circ_26803	chr19:5047486-5082515:+	hsa_circKDM4B_023	hsa_circ_0002926	KDM4B	ENST00000611640.4	1.76347
circ_26833	chr10:98303832-98325183:-	hsa_circTM9SF3_012	hsa_circ_0005801	TM9SF3	ENST00000371142.8	0.513563
circ_2690	chr2:73659325-73682422:+	hsa_circALMS1_014	hsa_circ_0055235	ALMS1	ENST00000484298.5	0.578251
circ_27115	chr14:102506572-102507010:+	hsa_circDYNC1H1_192	hsa_circ_0002398	DYNC1H1	ENST00000360184.8	3.55514
circ_27117	chr3:157839891-157841780:+	hsa_circRSRC1_002	hsa_circ_0001355	RSRC1	ENST00000480820.5	2.37726
circ_275	chr9:6880011-6893232:+	hsa_circKDM4C_016	hsa_circ_0001839	KDM4C	ENST00000536108.5	2.8893
circ_27784	chr5:56542126-56546968:+	hsa_circGPBP1_017	hsa_circ_0072547	GPBP1	ENST00000424459.7	2.16425
circ_27854	chr10:128768965-129055693:+	hsa_circDOCK1_026	hsa_circ_0020399	DOCK1	ENST00000280333.9	0.655904
circ_27887	chr3:138289159-138291774:-	hsa_circCEP70_008	hsa_circ_0004524	CEP70	ENST00000264982.7	3.5706
circ_28650	chr21:40578033-40584633:-	hsa_circBRWD1_112	hsa_circ_0116009	BRWD1	ENST00000333229.6	1.91925
circ_28769	chrX:24190831-24197887:+	hsa_circZFX_006	hsa_circ_0007108	ZFX	ENST00000379188.7	1.16818
circ_28885	chr12:93788384-93789309:+	hsa_circNUDT4_001	hsa_circ_0008916	NUDT4	ENST00000337179.9	0.634523
circ_29342	chr2:211018218-211019335:-	hsa_circC2orf67_002	hsa_circ_0008459	C2orf67	ENST00000281772.13	1.161
circ_29483	chr6:52935854-52941341:+	hsa_circFBXO9_001	hsa_circ_0003700	FBXO9	ENST00000498744.5	0.819326
circ_29942	chr7:23650789-23651172:+	hsa_circCCDC126_004	hsa_circ_0001684	CCDC126	ENST00000307471.7	2.23515
circ_30029	chr2:168920009-168986268:-	hsa_circSTK39_023	hsa_circ_0005882	STK39	ENST00000355999.4	7.85741
circ_30286	chr11:33307958-33309057:+	hsa_circHIPK3_004	hsa_circ_0000284	HIPK3	ENST00000525975.5	25.6393
circ_30295	chr17:30267304-30300250:+	hsa_circSUZ12_007	hsa_circ_0005804	SUZ12	ENST00000322652.9	0.727955
circ_30400	chr16:47531309-47581459:+	hsa_circPHKB_016	hsa_circ_0004791	PHKB	ENST00000566044.5	0.777291
circ_30455	chr2:196544755-196548630:+	hsa_circSLC39A10_003	hsa_circ_0057551	SLC39A10	ENST00000409086.7	0.822968
circ_30456	chr3:52771601-52775515:-	hsa_circNEK4_025	hsa_circ_0001309	NEK4	ENST00000233027.9	0.728334
circ_30768	chr14:23395341-23396869:-	hsa_circPRMT5_005	hsa_circ_0002928	PRMT5	ENST00000324366.12	0.840875
circ_31015	chr5:132227855-132228810:-	hsa_circAFF4_016	hsa_circ_0001529	AFF4	ENST00000265343.9	1.48497
circ_31330	chr20:34302106-34313077:-	hsa_circRBM39_020	hsa_circ_0004870	RBM39	ENST00000463004.5	5.10325
circ_3155	chr2:110321942-110350696:-	hsa_circSEPT10_005	hsa_circ_0002076	45179	ENST00000356688.8	0.74729
circ_31675	chr11:34093272-34098189:+	hsa_circCAPRIN1_012	hsa_circ_0005974	CAPRIN1	ENST00000341394.8	0.987456
circ_31774	chr2:32142994-32157204:-	hsa_circMEMO1_007	hsa_circ_0007385	MEMO1	ENST00000295065.9	0.606317
circ_32005	chr2:109388156-109389502:+	hsa_circRANBP2_018	hsa_circ_0006965	RANBP2	ENST00000283195.10	1.16325
circ_32118	chr5:32135677-32143986:-	hsa_circGOLPH3_005	hsa_circ_0001470	GOLPH3	ENST00000265070.6	3.7104
circ_3222	chr7:18705835-18706099:+	hsa_circHDAC9_021	hsa_circ_0007904	HDAC9	ENST00000461159.6	0.613844
circ_32317	chr9:134305476-134308181:+	hsa_circPRRC2B_004	hsa_circ_0001895	PRRC2B	ENST00000405995.5	0.756126
circ_32405	chr4:52729602-52758017:+	hsa_circDCUN1D4_014	hsa_circ_0007646	DCUN1D4	ENST00000509376.5	1.75424
circ_32505	chr2:122514815-122519100:+	hsa_circTSN_003	hsa_circ_0002847	TSN	ENST00000455432.5	0.586036
circ_32512	chr3:47139444-47147610:-	hsa_circSETD2_025	hsa_circ_0001290	SETD2	ENST00000445387.5	1.07959
circ_32637	chr2:203329531-203332412:+	hsa_circBMPR2_003	hsa_circ_0003218	BMPR2	ENST00000374580.8	3.52967
circ_32707	chr3:195415403-195416309:+	hsa_circSDHAP2_004	hsa_circ_0008267	SDHAP2	ENST00000600527.5	0.974106
circ_32731	chr2:32602655-32620661:+	hsa_circBIRC6_011	hsa_circ_0053441	BIRC6	ENST00000421745.6	0.595986
circ_32905	chr10:128768965-128926028:+	hsa_circDOCK1_024	hsa_circ_0020397	DOCK1	ENST00000280333.9	2.8684
circ_3296	chr1:31465236-31468067:-	hsa_circPUM1_021	hsa_circ_0000043	PUM1	ENST00000257075.9	1.06631
circ_33072	chr6:76412360-76421132:+	hsa_circSENP6_053	hsa_circ_0077096	SENP6	ENST00000370010.6	1.05875
circ_33131	chr14:67431907-67525503:+	hsa_circGPHN_009	hsa_circ_0032254	GPHN	ENST00000315266.9	0.630393
circ_33204	chr19:22157530-22171711:-	hsa_circZNF208_001	hsa_circ_0109301	ZNF208	ENST00000599916.5	1.03542
circ_3349	chr3:56600621-56601081:+	hsa_circCCDC66_007	hsa_circ_0001312	CCDC66	ENST00000422222.5	0.868152
circ_33529	chr5:16779653-16783578:-	hsa_circMYO10_008	hsa_circ_0128535	MYO10	ENST00000274203.13	0.764098
circ_33604	chr14:89192884-89221015:-	hsa_circEML5_007	hsa_circ_0032877	EML5	ENST00000554922.5	0.710916
circ_33640	chr20:34309661-34313077:-	hsa_circRBM39_017	hsa_circ_0001148	RBM39	ENST00000463004.5	0.948312
circ_33982	chr1:146724277-146731572:+	hsa_circCHD1L_003	hsa_circ_0004220	CHD1L	ENST00000431239.5	0.612235
circ_34041	chr1:213251037-213290752:+	hsa_circRPS6KC1_011	hsa_circ_0004849	RPS6KC1	ENST00000543470.5	3.11582
circ_34442	chr7:104714065-104719410:+	hsa_circMLL5_032	hsa_circ_0081819	MLL5	ENST00000311117.7	0.783828
circ_34498	chr13:95686858-95705438:-	hsa_circABCC4_056	hsa_circ_0030567	ABCC4	ENST00000376887.8	0.968791
circ_34505	chr1:108690900-108703915:-	hsa_circSLC25A24_007	hsa_circ_0004270	SLC25A24	ENST00000565488.5	0.607007
circ_34533	chr10:116879948-116889297:+	hsa_circATRNL1_004	hsa_circ_0020093	ATRNL1	ENST00000616894.1	1.33308
circ_34575	chr1:8568685-8617582:-	hsa_circRERE_035	hsa_circ_0005829	RERE	ENST00000337907.7	0.526341
circ_34681	chr8:128902834-128903244:+	hsa_circTCONS_00015354_001	hsa_circ_0001821	TCONS_00015354	ENST00000521951.1	0.870825
circ_34837	chr13:95813442-95822882:-	hsa_circABCC4_037	hsa_circ_0006659	ABCC4	ENST00000376887.8	4.346
circ_34888	chr1:243708811-244006584:-	hsa_circAKT3_012	hsa_circ_0017242	AKT3	ENST00000366540.5	2.88879
circ_34910	chr1:59787207-59812070:+	hsa_circFGGY_005	hsa_circ_0000075	FGGY	ENST00000413489.5	1.56657
circ_35040	chr16:74493579-74497377:-	hsa_circGLG1_025	hsa_circ_0003315	GLG1	ENST00000205061.9	0.509785
circ_35065	chr17:53016284-53024673:+	hsa_circTOM1L1_013	hsa_circ_0005652	TOM1L1	ENST00000575882.5	0.675364
circ_35107	chr11:61205096-61205585:+	hsa_circSDHAF2_003	hsa_circ_0000311	SDHAF2	ENST00000544025.5	0.789989
circ_35138	chr5:137320945-137324004:-	hsa_circFAM13B_024	hsa_circ_0001535	FAM13B	ENST00000033079.7	9.82808
circ_35276	chr16:53189837-53191453:+	hsa_circCHD9_007	hsa_circ_0039353	CHD9	ENST00000447540.5	0.97422
circ_35278	chr13:46090277-46093229:+	hsa_circCOG3_016	hsa_circ_0003401	COG3	ENST00000349995.9	0.547397
circ_3537	chr17:75398140-75398785:+	hsa_circSEPT9_001	hsa_circ_0005320	45178	ENST00000427177.5	0.967105
circ_35568	chr10:103916775-103917971:+	hsa_circNOLC1_003	hsa_circ_0000257	NOLC1	ENST00000605788.5	0.756574
circ_35670	chr17:40650941-40653322:+	hsa_circATP6V0A1_031	hsa_circ_0043837	ATP6V0A1	ENST00000393829.6	0.591662
circ_3582	chr5:138994170-138994551:+	hsa_circUBE2D2_005	hsa_circ_0006716	UBE2D2	ENST00000511725.5	0.509609
circ_35839	chr8:42761315-42798588:+	hsa_circHOOK3_003	hsa_circ_0084143	HOOK3	ENST00000307602.8	0.923434
circ_36227	chr1:243736227-244006584:-	hsa_circAKT3_010	hsa_circ_0017248	AKT3	ENST00000366540.5	0.875828
circ_36360	chr3:71064699-71102924:-	hsa_circFOXP1_019	hsa_circ_0001320	FOXP1	ENST00000318789.8	1.89627
circ_36453	chr13:78293666-78327493:+	hsa_circSLAIN1_010	hsa_circ_0000497	SLAIN1	ENST00000418532.5	0.510111
circ_36900	chr3:169863210-169867032:-	hsa_circPHC3_022	hsa_circ_0001360	PHC3	ENST00000495893.6	5.43982
circ_37195	chr1:84376847-84412965:-	hsa_circTTLL7_019	hsa_circ_0114278	TTLL7	ENST00000472688.5	1.05975
circ_37400	chr4:156617907-156625145:+	hsa_circGUCY1A3_001	hsa_circ_0125601	GUCY1A3	ENST00000506455.5	0.969536
circ_37462	chr12:28458581-28460682:+	hsa_circCCDC91_012	hsa_circ_0007723	CCDC91	ENST00000535520.5	1.13142
circ_37516	chr7:156549086-156619438:-	hsa_circLMBR1_014	hsa_circ_0003511	LMBR1	ENST00000353442.9	0.616806
circ_37884	chr11:73418464-73431944:-	hsa_circRAB6A_006	hsa_circ_0003908	RAB6A	ENST00000310653.10	1.60225
circ_3798	chr18:29691716-29693823:+	hsa_circRNF138_002	hsa_circ_0005729	RNF138	ENST00000261593.7	1.08462
circ_38032	chr2:227771508-227779067:+	hsa_circRHBDD1_008	hsa_circ_0058497	RHBDD1	ENST00000341329.7	0.698514
circ_38168	chr17:35640167-35646430:-	hsa_circACACA_011	hsa_circ_0000759	ACACA	ENST00000617649.4	0.522707
circ_38235	chr4:151682934-151729550:-	hsa_circLRBA_104	hsa_circ_0071185	LRBA	ENST00000510413.5	0.771966
circ_38262	chr18:21644103-21663045:+	hsa_circTTC39C_006	hsa_circ_0047270	TTC39C	ENST00000304621.10	1.75176
circ_38455	chr14:50292584-50298079:-	hsa_circNEMF_031	hsa_circ_0101960	NEMF	ENST00000298310.9	1.06892
circ_38482	chr16:70497071-70497677:+	hsa_circFUK_001	hsa_circ_0002599	FUK	ENST00000288078.10	0.592607
circ_39065	chr5:170610198-170632616:+	hsa_circRANBP17_043	hsa_circ_0003718	RANBP17	ENST00000616486.1	1.63862
circ_39908	chr9:117399269-117401006:+	hsa_circC9orf91_008	hsa_circ_0002318	C9orf91	ENST00000288502.8	0.517741
circ_40187	chr4:153332454-153333681:-	hsa_circFBXW7_009	hsa_circ_0001451	FBXW7	ENST00000603548.5	7.67281
circ_404	chr14:66028054-66028484:+	hsa_circFUT8_014	hsa_circ_0003028	FUT8	ENST00000360689.9	1.27764
circ_40894	chr2:36623756-36669878:+	hsa_circCRIM1_021	hsa_circ_0002346	CRIM1	ENST00000280527.6	0.654069
circ_41082	chr1:31465236-31479949:-	hsa_circPUM1_016	hsa_circ_0000044	PUM1	ENST00000257075.9	0.746623
circ_41168	chr12:96717725-96728643:-	hsa_circCDK17_001	hsa_circ_0002762	CDK17	ENST00000261211.7	0.517972
circ_41229	chr10:49609654-49618211:+	hsa_circMAPK8_007	hsa_circ_0002968	MAPK8	ENST00000395611.7	1.17586
circ_41245	chr8:42812236-42819617:+	hsa_circHOOK3_045	hsa_circ_0006376	HOOK3	ENST00000307602.8	1.08488
circ_41424	chrX:19983161-19988416:-	hsa_circCXorf23_003	hsa_circ_0140068	CXorf23	ENST00000379687.7	0.698889
circ_41426	chr5:176636636-176639196:+	hsa_circNSD1_016	hsa_circ_0075161	NSD1	ENST00000354179.8	0.809927
circ_41913	chr9:138773478-138774924:-	hsa_circCAMSAP1_006	hsa_circ_0001900	CAMSAP1	ENST00000389532.8	5.67724
circ_41963	chr5:60768507-60768864:+	hsa_circZSWIM6_004	hsa_circ_0005399	ZSWIM6	ENST00000252744.5	0.587284
circ_4209	chr8:103372298-103373854:-	hsa_circUBR5_005	hsa_circ_0001819	UBR5	ENST00000520539.5	1.97049
circ_42306	chr11:14793482-14810788:+	hsa_circPDE3B_001	hsa_circ_0000277	PDE3B	ENST00000282096.8	1.38646
circ_42327	chr11:34111725-34113603:+	hsa_circCAPRIN1_045	hsa_circ_0004851	CAPRIN1	ENST00000341394.8	0.71878
circ_42366	chr21:37619814-37623582:+	hsa_circDOPEY2_024	hsa_circ_0007193	DOPEY2	ENST00000399151.3	0.563497
circ_42474	chr11:85685750-85695016:-	hsa_circPICALM_090	hsa_circ_0006629	PICALM	ENST00000532317.5	0.610164
circ_42486	chr1:151288048-151288985:-	hsa_circPI4KB_002	hsa_circ_0006892	PI4KB	ENST00000368874.8	0.770183
circ_42566	chr5:127474288-127488497:+	hsa_circSLC12A2_018	hsa_circ_0006034	SLC12A2	ENST00000262461.6	0.952216
circ_42660	chr1:204082042-204083733:+	hsa_circSOX13_002	hsa_circ_0004777	SOX13	ENST00000367203.8	0.720259
circ_42673	chr14:50616725-50616948:-	hsa_circSOS2_047	hsa_circ_0007695	SOS2	ENST00000216373.9	1.74877
circ_42677	chr4:120517677-120528452:-	hsa_circPDE5A_002	hsa_circ_0002474	PDE5A	ENST00000354960.7	0.71071
circ_42879	chr7:91924202-91957214:+	hsa_circANKIB1_005	hsa_circ_0135062	ANKIB1	ENST00000265742.7	2.03246
circ_4300	chr4:42505466-42546003:-	hsa_circATP8A1_050	hsa_circ_0069613	ATP8A1	ENST00000381668.9	0.827203
circ_43051	chr14:39648294-39648666:+	hsa_circPNN_004	hsa_circ_0101802	PNN	ENST00000216832.8	1.99313
circ_43178	chr14:39746137-39748741:+	hsa_circCTAGE5_001	hsa_circ_0000530	CTAGE5	ENST00000553728.1	0.942004
circ_43241	chr4:121675707-121732604:-	hsa_circPRDM5_012	hsa_circ_0005654	PRDM5	ENST00000264808.7	1.41301
circ_43275	chr2:26486247-26500028:+	hsa_circHADHB_004	hsa_circ_0008257	HADHB	ENST00000448743.5	0.729202
circ_43308	chr10:7839009-7844817:+	hsa_circATP5C1_006	hsa_circ_0007292	ATP5C1	ENST00000356708.11	6.51184
circ_43582	chr12:123983090-123984083:-	hsa_circRILPL1_002	hsa_circ_0007552	RILPL1	ENST00000376874.8	1.10828
circ_43785	chr13:100953713-101020828:+	hsa_circPCCA_041	hsa_circ_0099734	PCCA	ENST00000376279.7	0.608035
circ_44305	chr14:23375403-23380612:-	hsa_circRBM23_005	hsa_circ_0031241	RBM23	ENST00000359890.7	1.5944
circ_44317	chr22:24698162-24709434:+	hsa_circSPECC1L_002	hsa_circ_0007312	SPECC1L	ENST00000437398.5	0.792314
circ_44417	chr2:214174782-214239843:+	hsa_circSPAG16_011	hsa_circ_0058040	SPAG16	ENST00000272898.11	1.02558
circ_44545	chr4:77045801-77065626:-	hsa_circNUP54_008	hsa_circ_0070033	NUP54	ENST00000264883.7	0.500407
circ_44705	chr3:119219541-119236162:+	hsa_circTIMMDC1_006	hsa_circ_0066874	TIMMDC1	ENST00000494664.5	0.837393
circ_44735	chr10:70252888-70253327:-	hsa_circSLC25A16_011	hsa_circ_0018534	SLC25A16	ENST00000609923.5	1.02615
circ_44738	chr13:95686858-95715113:-	hsa_circABCC4_054	hsa_circ_0008463	ABCC4	ENST00000376887.8	0.875484
circ_44739	chr18:21644103-21649235:+	hsa_circTTC39C_005	hsa_circ_0000839	TTC39C	ENST00000304621.10	0.966967
circ_44806	chr3:130649259-130660543:+	hsa_circATP2C1_002	hsa_circ_0005797	ATP2C1	ENST00000505330.5	0.669994
circ_44896	chr2:203817281-203820481:+	hsa_circALS2CR8_012	hsa_circ_0004919	ALS2CR8	ENST00000402905.7	0.688192
circ_4491	chr2:39564060-39564722:-	hsa_circMAP4K3_011	hsa_circ_0054214	MAP4K3	ENST00000263881.7	1.7432
circ_4492	chr18:12999419-13019205:+	hsa_circCEP192_006	hsa_circ_0000831	CEP192	ENST00000506447.5	1.85821
circ_44938	chr9:33953282-33963789:-	hsa_circUBAP2_057	hsa_circ_0001847	UBAP2	ENST00000379238.5	4.03478
circ_44939	chr5:76745584-76760634:-	hsa_circWDR41_010	hsa_circ_0008861	WDR41	ENST00000296679.8	0.658108
circ_44995	chr7:155457868-155473602:+	hsa_circRBM33_006	hsa_circ_0001771	RBM33	ENST00000287912.7	0.876268
circ_4504	chr5:70888752-70900295:+	hsa_circMCCC2_004	hsa_circ_0072904	MCCC2	ENST00000629193.2	1.54158
circ_45253	chr7:158580694-158591763:-	hsa_circESYT2_004	hsa_circ_0001777	ESYT2	ENST00000251527.9	1.88296
circ_45416	chr4:83793096-83796975:-	hsa_circSEC31A_034	hsa_circ_0003549	SEC31A	ENST00000348405.8	0.783377
circ_45433	chr4:151656409-151729550:-	hsa_circLRBA_105	hsa_circ_0071174	LRBA	ENST00000510413.5	1.41695
circ_45579	chr6:22020567-22020771:+	hsa_circLINC00340_027	hsa_circ_0075828	LINC00340	ENST00000606851.5	0.514966
circ_45602	chr18:19345732-19399607:+	hsa_circMIB1_012	hsa_circ_0000836	MIB1	ENST00000578646.5	0.827406
circ_45648	chr16:11114049-11220003:+	hsa_circCLEC16A_030	hsa_circ_0007846	CLEC16A	ENST00000409790.5	0.67037
circ_4571	chr7:129760588-129762042:+	hsa_circKLHDC10_012	hsa_circ_0002190	KLHDC10	ENST00000335420.9	1.14885
circ_45839	chr8:141856358-141900868:-	hsa_circPTK2_022	hsa_circ_0003221	PTK2	ENST00000522684.5	2.27456
circ_45910	chr6:82923943-82924546:-	hsa_circIBTK_023	hsa_circ_0132391	IBTK	ENST00000306270.11	0.787208
circ_46190	chr5:176370335-176385155:-	hsa_circUIMC1_012	hsa_circ_0001558	UIMC1	ENST00000377227.8	2.58385
circ_46559	chrX:17121840-17157084:+	hsa_circREPS2_023	hsa_circ_0089972	REPS2	ENST00000357277.7	3.25559
circ_4660	chr6:47575662-47580272:+	hsa_circCD2AP_014	hsa_circ_0131880	CD2AP	ENST00000359314.5	0.566036
circ_46673	chr1:7837219-7838229:+	hsa_circVAMP3_004	hsa_circ_0006354	VAMP3	ENST00000054666.10	2.94828
circ_46715	chr6:13579682-13584457:+	hsa_circSIRT5_002	hsa_circ_0007218	SIRT5	ENST00000397350.6	1.18918
circ_4673	chr4:37633006-37640126:-	hsa_circRELL1_005	hsa_circ_0001400	RELL1	ENST00000314117.8	1.49627
circ_46950	chr4:101982243-102020879:-	hsa_circPPP3CA_012	hsa_circ_0070512	PPP3CA	ENST00000394854.7	1.73572
circ_47063	chr21:34804483-34805178:+	hsa_circIFNGR2_017	hsa_circ_0001185	IFNGR2	ENST00000290219.10	0.837744
circ_47067	chr11:85733409-85742653:-	hsa_circPICALM_014	hsa_circ_0023942	PICALM	ENST00000532317.5	0.849877
circ_47198	chr4:129913321-129925031:-	hsa_circSCLT1_010	hsa_circ_0001439	SCLT1	ENST00000281142.9	3.49875
circ_47220	chr3:101389973-101391057:-	hsa_circZBTB11_002	hsa_circ_0003179	ZBTB11	ENST00000312938.4	0.962765
circ_4754	chr4:73956383-73958017:-	hsa_circANKRD17_046	hsa_circ_0007883	ANKRD17	ENST00000358602.8	3.21448
circ_47596	chr10:5836847-5842668:-	hsa_circGDI2_006	hsa_circ_0002665	GDI2	ENST00000380191.8	1.4564
circ_47640	chr1:236969443-236979843:+	hsa_circMTR_011	hsa_circ_0004039	MTR	ENST00000535889.5	0.710333
circ_47888	chr4:128995614-128999117:+	hsa_circLARP1B_003	hsa_circ_0001438	LARP1B	ENST00000326639.10	1.43153
circ_47961	chr1:115005725-115007010:-	hsa_circTRIM33_006	hsa_circ_0004127	TRIM33	ENST00000358465.6	1.2575
circ_4815	chr1:8601272-8674745:-	hsa_circRERE_019	hsa_circ_0008501	RERE	ENST00000337907.7	2.07235
circ_48490	chr8:72211281-72246409:-	hsa_circEYA1_003	hsa_circ_0084764	EYA1	ENST00000388742.8	1.5659
circ_48625	chr10:52193235-52226692:-	hsa_circSGMS1_014	hsa_circ_0093712	SGMS1	ENST00000429490.5	0.724539
circ_48948	chr1:52959282-52975384:-	hsa_circZCCHC11_017	hsa_circ_0003632	ZCCHC11	ENST00000257177.8	1.43064
circ_49068	chr10:74100546-74100928:-	hsa_circDNAJB12_005	hsa_circ_0008662	DNAJB12	ENST00000338820.7	0.653775
circ_49344	chr8:71071739-71075089:-	hsa_circNCOA2_013	hsa_circ_0001810	NCOA2	ENST00000452400.6	1.89997
circ_49481	chr1:180953812-180962561:-	hsa_circSTX6_011	hsa_circ_0007905	STX6	ENST00000542060.5	0.946077
circ_49627	chr18:54423813-54426184:+	hsa_circWDR7_017	hsa_circ_0000852	WDR7	ENST00000357574.7	0.721717
circ_49806	chr8:37727937-37735069:-	hsa_circRAB11FIP1_004	hsa_circ_0005630	RAB11FIP1	ENST00000287263.8	0.556859
circ_50170	chr12:2929251-2930958:+	hsa_circITFG2_009	hsa_circ_0000374	ITFG2	ENST00000228799.6	0.691398
circ_50713	chr2:191765289-191789319:+	hsa_circGLS_014	hsa_circ_0001085	GLS	ENST00000320717.7	0.991909
circ_50880	chr21:30693541-30702014:+	hsa_circBACH1_008	hsa_circ_0001181	BACH1	ENST00000286800.7	3.38916
circ_50887	chr8:131164981-131181313:-	hsa_circASAP1_065	hsa_circ_0001824	ASAP1	ENST00000524124.5	0.587909
circ_51042	chr1:67356836-67371058:-	hsa_circWDR78_003	hsa_circ_0006677	WDR78	ENST00000371026.7	3.96961
circ_51082	chrY:15021270-15024974:+	hsa_circDDX3Y_002	hsa_circ_0008297	DDX3Y	ENST00000360160.8	1.03069
circ_51410	chr10:52220432-52350007:-	hsa_circSGMS1_007	hsa_circ_0018403	SGMS1	ENST00000429490.5	0.718311
circ_5159	chr18:42281139-42449248:+	hsa_circSETBP1_011	hsa_circ_0007095	SETBP1	ENST00000426838.8	0.597377
circ_5162	chr21:16386664-16415895:-	hsa_circNRIP1_007	hsa_circ_0004771	NRIP1	ENST00000318948.6	1.86184
circ_51641	chr4:186168447-186188309:+	hsa_circSNX25_005	hsa_circ_0004874	SNX25	ENST00000618785.4	0.613704
circ_51645	chr2:169018296-169038600:-	hsa_circSTK39_007	hsa_circ_0001079	STK39	ENST00000355999.4	2.45208
circ_51692	chr20:36685933-36694658:+	hsa_circRPRD1B_004	hsa_circ_0007365	RPRD1B	ENST00000373433.8	0.840034
circ_51703	chr9:35295692-35313986:+	hsa_circUNC13B_011	hsa_circ_0008518	UNC13B	ENST00000617908.4	1.20545
circ_51708	chr8:131370262-131374017:-	hsa_circASAP1_014	hsa_circ_0085616	ASAP1	ENST00000357668.2	0.681977
circ_51709	chr8:109462051-109468159:+	hsa_circEMC2_002	hsa_circ_0135459	EMC2	ENST00000220853.7	1.40611
circ_51988	chr9:20715320-20789607:+	hsa_circFOCAD_008	hsa_circ_0138460	FOCAD	ENST00000380249.5	0.564709
circ_52055	chr9:114341075-114348445:-	hsa_circPTGR1_002	hsa_circ_0003731	PTGR1	ENST00000538962.5	0.804656
circ_52060	chr3:47466974-47470160:-	hsa_circSCAP_030	hsa_circ_0007291	SCAP	ENST00000428413.5	0.984317
circ_52151	chr3:93714717-93722752:+	hsa_circARL13B_002	hsa_circ_0006135	ARL13B	ENST00000394222.7	0.51734
circ_52272	chr1:167921037-167944253:+	hsa_circDCAF6_002	hsa_circ_0000154	DCAF6	ENST00000450548.5	0.586039
circ_5239	chr5:80071512-80088663:+	hsa_circMSH3_032	hsa_circ_0001508	MSH3	ENST00000265081.6	1.019
circ_52981	chr19:57967020-57967550:-	hsa_circVN1R1_001	hsa_circ_0000963	VN1R1	ENST00000596831.1	2.84127
circ_53455	chr6:57372287-57398317:+	hsa_circPRIM2_014	hsa_circ_0005334	PRIM2	ENST00000615550.4	1.70674
circ_53489	chr16:15091609-15092262:+	hsa_circPDXDC1_004	hsa_circ_0038005	PDXDC1	ENST00000563679.5	1.37806
circ_53507	chr8:37734626-37735069:-	hsa_circRAB11FIP1_002	hsa_circ_0001789	RAB11FIP1	ENST00000287263.8	1.15514
circ_53581	chr22:46085591-46136418:+	hsa_circATXN10_011	hsa_circ_0008199	ATXN10	ENST00000252934.9	0.571424
circ_53807	chr4:88116475-88116842:-	hsa_circKLHL8_006	hsa_circ_0002538	KLHL8	ENST00000273963.9	3.36614
circ_53890	chr10:5827104-5842668:-	hsa_circGDI2_008	hsa_circ_0005379	GDI2	ENST00000380191.8	0.712228
circ_53909	chr6:76412360-76412788:+	hsa_circSENP6_051	hsa_circ_0001614	SENP6	ENST00000370010.6	2.00143
circ_5392	chr14:75576387-75577074:-	hsa_circNEK9_027	hsa_circ_0000557	NEK9	ENST00000238616.9	1.19261
circ_54059	chr20:39721111-39729993:+	hsa_circTOP1_008	hsa_circ_0115215	TOP1	ENST00000361337.2	1.29826
circ_54069	chr7:103777227-103805730:-	hsa_circORC5_019	hsa_circ_0007612	ORC5	ENST00000297431.8	0.634009
circ_54180	chr7:24663284-24690331:+	hsa_circMPP6_020	hsa_circ_0001685	MPP6	ENST00000222644.9	1.24758
circ_54182	chr9:14146687-14179779:-	hsa_circNFIB_011	hsa_circ_0086376	NFIB	ENST00000380934.4	1.35481
circ_54189	chr7:140476711-140508795:-	hsa_circBRAF_019	hsa_circ_0007178	BRAF	ENST00000288602.10	0.522999
circ_54306	chr13:28748408-28752072:+	hsa_circPAN3_006	hsa_circ_0004372	PAN3	ENST00000503791.5	0.614532
circ_5452	chr1:46521466-46546422:-	hsa_circPIK3R3_006	hsa_circ_0012300	PIK3R3	ENST00000262741.9	0.662306
circ_54861	chr1:117944807-117957453:+	hsa_circMAN1A2_007	hsa_circ_0000117	MAN1A2	ENST00000356554.7	4.12635
circ_54932	chr14:31596990-31602881:-	hsa_circHECTD1_058	hsa_circ_0002301	HECTD1	ENST00000611816.4	0.885281
circ_55046	chr8:70650274-70674110:-	hsa_circSLCO5A1_004	hsa_circ_0084727	SLCO5A1	ENST00000260126.8	1.05515
circ_55068	chr13:61013821-61034674:+	hsa_circTDRD3_003	hsa_circ_0004245	TDRD3	ENST00000196169.7	0.571188
circ_55449	chr3:107429298-107451870:+	hsa_circBBX_009	hsa_circ_0001325	BBX	ENST00000415149.6	0.910418
circ_55487	chr3:114069120-114070725:-	hsa_circZBTB20_023	hsa_circ_0005332	ZBTB20	ENST00000462705.5	3.42053
circ_55770	chr15:99250790-99251336:+	hsa_circIGF1R_001	hsa_circ_0005035	IGF1R	ENST00000268035.10	1.18984
circ_5578	chr14:68151731-68157138:-	hsa_circRDH11_009	hsa_circ_0006278	RDH11	ENST00000381346.8	0.712126
circ_55846	chr1:52981562-52992045:-	hsa_circZCCHC11_008	hsa_circ_0012553	ZCCHC11	ENST00000257177.8	0.727779
circ_56078	chr16:68155889-68160513:+	hsa_circNFATC3_004	hsa_circ_0000711	NFATC3	ENST00000553077.5	4.68839
circ_56095	chr12:122825299-122826244:-	hsa_circCLIP1_019	hsa_circ_0029069	CLIP1	ENST00000302528.11	1.1928
circ_56643	chr8:29959413-29962002:+	hsa_circLEPROTL1_003	hsa_circ_0007353	LEPROTL1	ENST00000321250.12	0.855676
circ_56783	chr11:108137897-108138069:+	hsa_circATM_042	hsa_circ_0007694	ATM	ENST00000527805.5	0.631757
circ_56949	chr5:54763696-54786942:-	hsa_circPPAP2A_004	hsa_circ_0072493	PPAP2A	ENST00000264775.9	0.969266
circ_57000	chr14:21698477-21702388:-	hsa_circHNRNPC_010	hsa_circ_0003643	HNRNPC	ENST00000336053.10	1.65451
circ_57026	chr7:22347957-22357656:-	hsa_circRAPGEF5_004	hsa_circ_0133954	RAPGEF5	ENST00000344041.10	0.609566
circ_5706	chr4:128995614-129003460:+	hsa_circLARP1B_004	hsa_circ_0007619	LARP1B	ENST00000326639.10	0.762273
circ_57247	chr5:76342171-76344097:+	hsa_circAGGF1_014	hsa_circ_0008620	AGGF1	ENST00000312916.11	0.713615
circ_57635	chr18:42529845-42533305:+	hsa_circSETBP1_021	hsa_circ_0108457	SETBP1	ENST00000282030.5	2.21128
circ_57768	chr3:155551256-155560408:-	hsa_circSLC33A1_003	hsa_circ_0067774	SLC33A1	ENST00000392845.7	0.51179
circ_57794	chr18:54426095-54448887:+	hsa_circWDR7_020	hsa_circ_0009038	WDR7	ENST00000357574.7	0.577911
circ_5803	chr13:49741379-49749677:+	hsa_circFNDC3A_017	hsa_circ_0004024	FNDC3A	ENST00000492622.6	0.694694
circ_58092	chr4:39739039-39779430:+	hsa_circUBE2K_014	hsa_circ_0069492	UBE2K	ENST00000261427.9	0.844005
circ_5823	chr17:35310185-35311207:+	hsa_circAATF_003	hsa_circ_0004751	AATF	ENST00000619387.4	0.524337
circ_58377	chr16:19627435-19628130:+	hsa_circC16orf62_024	hsa_circ_0005835	C16orf62	ENST00000438132.7	0.928138
circ_58448	chr11:18312988-18313566:-	hsa_circHPS5_023	hsa_circ_0000279	HPS5	ENST00000396253.7	0.617869
circ_58888	chr14:31346777-31349940:+	hsa_circCOCH_002	hsa_circ_0031431	COCH	ENST00000216361.8	0.893252
circ_58901	chr2:29006772-29011675:+	hsa_circPPP1CB_010	hsa_circ_0007439	PPP1CB	ENST00000358506.6	0.65347
circ_5902	chr7:65592690-65599361:+	hsa_circCRCP_004	hsa_circ_0004604	CRCP	ENST00000450043.2	1.26123
circ_59030	chr22:42204878-42206295:+	hsa_circCCDC134_003	hsa_circ_0001238	CCDC134	ENST00000255784.5	1.03462
circ_59130	chr1:21076215-21100103:-	hsa_circHP1BP3_029	hsa_circ_0000023	HP1BP3	ENST00000312239.9	0.894762
circ_59236	chr4:1219147-1235307:-	hsa_circCTBP1_003	hsa_circ_0001386	CTBP1	ENST00000382952.7	0.56827
circ_5933	chr3:169854206-169867032:-	hsa_circPHC3_023	hsa_circ_0001359	PHC3	ENST00000495893.6	4.66745
circ_59337	chr8:18622958-18662408:-	hsa_circPSD3_018	hsa_circ_0002111	PSD3	ENST00000327040.12	1.84462
circ_59560	chr2:120830753-120836157:+	hsa_circEPB41L5_009	hsa_circ_0001064	EPB41L5	ENST00000263713.9	1.32196
circ_5978	chr16:88061088-88071617:+	hsa_circBANP_022	hsa_circ_0040823	BANP	ENST00000286122.11	0.802146
circ_59896	chr16:69404385-69406258:-	hsa_circTERF2_003	hsa_circ_0105829	TERF2	ENST00000254942.7	1.53855
circ_59995	chr9:35546426-35548532:+	hsa_circRUSC2_002	hsa_circ_0002702	RUSC2	ENST00000361226.7	0.550177
circ_6003	chr10:70152894-70154208:-	hsa_circRUFY2_020	hsa_circ_0000239	RUFY2	ENST00000466493.5	0.574377
circ_60077	chr8:141889569-141900868:-	hsa_circPTK2_018	hsa_circ_0006646	PTK2	ENST00000522684.5	1.2252
circ_60157	chr1:8716031-8716500:-	hsa_circRERE_004	hsa_circ_0114356	RERE	ENST00000337907.7	1.57688
circ_60195	chr6:30618770-30619243:+	hsa_circ_chr6_00017	hsa_circ_0006109	None	ENST00000293604.10	1.77952
circ_6038	chr9:33986757-34017187:-	hsa_circUBAP2_008	hsa_circ_0086735	UBAP2	ENST00000379238.5	0.523163
circ_60415	chr2:168986050-168997268:-	hsa_circSTK39_019	hsa_circ_0003296	STK39	ENST00000355999.4	1.70892
circ_60436	chr17:11984672-11999011:+	hsa_circMAP2K4_010	hsa_circ_0008996	MAP2K4	ENST00000353533.9	0.536102
circ_60476	chr3:169831147-169840532:-	hsa_circPHC3_049	hsa_circ_0006893	PHC3	ENST00000495893.6	0.827927
circ_60553	chr7:24663284-24708279:+	hsa_circMPP6_024	hsa_circ_0001686	MPP6	ENST00000222644.9	2.63643
circ_60764	chr14:88883054-88904247:+	hsa_circSPATA7_009	hsa_circ_0102766	SPATA7	ENST00000045347.11	0.576049
circ_60898	chr8:131164981-131193126:-	hsa_circASAP1_058	hsa_circ_0008934	ASAP1	ENST00000357668.2	1.65605
circ_60909	chr1:104108056-104118162:+	hsa_circAMY2B_001	hsa_circ_0000099	AMY2B	ENST00000361355.8	0.769378
circ_60972	chr10:28872327-28884970:+	hsa_circWAC_009	hsa_circ_0007503	WAC	ENST00000375664.8	0.742232
circ_61174	chr3:142144063-142145683:-	hsa_circXRN1_002	hsa_circ_0067620	XRN1	ENST00000264951.8	0.534101
circ_61268	chr2:40655612-40657444:-	hsa_circSLC8A1_005	hsa_circ_0000994	SLC8A1	ENST00000406785.6	10.3517
circ_61429	chr8:62531536-62566219:-	hsa_circASPH_017	hsa_circ_0084606	ASPH	ENST00000379454.8	1.09085
circ_61464	chr4:76711302-76711950:+	hsa_circUSO1_009	hsa_circ_0007096	USO1	ENST00000514213.6	0.570956
circ_61467	chr7:156619298-156629579:-	hsa_circLMBR1_004	hsa_circ_0005939	LMBR1	ENST00000353442.9	1.78687
circ_61471	chr2:148730307-148733544:-	hsa_circORC4_008	hsa_circ_0001074	ORC4	ENST00000535373.5	0.588084
circ_61581	chr9:126519981-126641300:-	hsa_circDENND1A_008	hsa_circ_0002544	DENND1A	ENST00000373624.6	0.815324
circ_61809	chr4:140037802-140060651:-	hsa_circELF2_006	hsa_circ_0007710	ELF2	ENST00000511184.5	1.14569
circ_61832	chr21:37619814-37620866:+	hsa_circDOPEY2_023	hsa_circ_0001187	DOPEY2	ENST00000399151.3	7.53351
circ_61846	chr9:37126308-37126939:+	hsa_circZCCHC7_006	hsa_circ_0001860	ZCCHC7	ENST00000336755.9	0.818407
circ_61924	chr7:140055467-140058585:-	hsa_circSLC37A3_011	hsa_circ_0004069	SLC37A3	ENST00000477571.5	1.18959
circ_62107	chr7:16255690-16317851:-	hsa_circISPD_015	hsa_circ_0133855	ISPD	ENST00000407010.6	0.744858
circ_62359	chr7:73100965-73101425:+	hsa_circWBSCR22_003	hsa_circ_0005588	WBSCR22	ENST00000265758.6	0.70407
circ_62517	chr1:243776972-244006584:-	hsa_circAKT3_009	hsa_circ_0017252	AKT3	ENST00000366540.5	2.37483
circ_62732	chr7:104678572-104681470:+	hsa_circMLL5_002	hsa_circ_0007395	MLL5	ENST00000311117.7	0.605715
circ_63002	chr5:132262812-132270633:-	hsa_circAFF4_006	hsa_circ_0073904	AFF4	ENST00000265343.9	0.550559
circ_63050	chr2:45773870-45789895:-	hsa_circSRBD1_014	hsa_circ_0000997	SRBD1	ENST00000263736.4	0.92274
circ_63439	chr19:49136700-49136912:-	hsa_circDBP_003	hsa_circ_0003912	DBP	ENST00000222122.9	0.692896
circ_63468	chr3:56626997-56628056:+	hsa_circCCDC66_015	hsa_circ_0001313	CCDC66	ENST00000394672.7	2.74424
circ_63546	chr10:116879948-116931050:+	hsa_circATRNL1_007	hsa_circ_0092763	ATRNL1	ENST00000355044.7	0.540766
circ_63721	chr1:51868106-51874004:-	hsa_circEPS15_037	hsa_circ_0005567	EPS15	ENST00000371733.7	1.98071
circ_63746	chr17:45479497-45492285:+	hsa_circC17orf57_017	hsa_circ_0000778	C17orf57	ENST00000331493.6	1.29164
circ_63823	chr1:155408117-155429689:-	hsa_circASH1L_011	hsa_circ_0003247	ASH1L	ENST00000368346.7	2.81338
circ_63967	chr5:50045984-50059076:+	hsa_circPARP8_002	hsa_circ_0005809	PARP8	ENST00000503790.6	0.682968
circ_64017	chr15:59204761-59209198:-	hsa_circSLTM_007	hsa_circ_0000605	SLTM	ENST00000380516.6	4.6434
circ_6422	chr22:32874967-32875262:+	hsa_circFBXO7_006	hsa_circ_0008832	FBXO7	ENST00000266087.11	2.32234
circ_64346	chr9:4286037-4286523:-	hsa_circGLIS3_003	hsa_circ_0002874	GLIS3	ENST00000381971.7	0.857213
circ_64505	chr9:710803-713464:+	hsa_circKANK1_004	hsa_circ_0005062	KANK1	ENST00000382303.5	0.513088
circ_64537	chr5:176963358-176966148:-	hsa_circFAM193B_003	hsa_circ_0002972	FAM193B	ENST00000514747.5	1.52657
circ_6483	chr3:119219541-119232566:+	hsa_circTIMMDC1_005	hsa_circ_0006884	TIMMDC1	ENST00000494664.5	0.930211
circ_65213	chr12:109046047-109048186:-	hsa_circCORO1C_029	hsa_circ_0000437	CORO1C	ENST00000261401.7	6.0632
circ_65319	chr2:227729319-227732034:+	hsa_circRHBDD1_002	hsa_circ_0058493	RHBDD1	ENST00000341329.7	1.44165
circ_65426	chr17:57430575-57430887:+	hsa_circYPEL2_002	hsa_circ_0005600	YPEL2	ENST00000312655.8	2.22692
circ_65509	chr9:88920106-88924932:-	hsa_circZCCHC6_014	hsa_circ_0001869	ZCCHC6	ENST00000277141.10	6.46952
circ_65759	chr8:141749116-141762415:-	hsa_circPTK2_102	hsa_circ_0003171	PTK2	ENST00000522684.5	0.669995
circ_65831	chr9:111868787-111870850:-	hsa_circC9orf5_005	hsa_circ_0087938	C9orf5	ENST00000374586.7	0.562768
circ_65952	chr11:85718584-85742653:-	hsa_circPICALM_018	hsa_circ_0023936	PICALM	ENST00000532317.5	1.24511
circ_66014	chr4:38091552-38104778:+	hsa_circTBC1D1_022	hsa_circ_0001402	TBC1D1	ENST00000508802.5	1.58598
circ_66065	chr18:56601664-56621031:+	hsa_circZNF532_016	hsa_circ_0003423	ZNF532	ENST00000336078.8	3.96718
circ_6621	chr1:52293467-52299842:-	hsa_circNRD1_010	hsa_circ_0009076	NRD1	ENST00000352171.11	1.22024
circ_66529	chr22:24698162-24765288:+	hsa_circSPECC1L_010	hsa_circ_0062603	SPECC1L	ENST00000437398.5	0.650474
circ_66555	chr4:52729602-52765544:+	hsa_circDCUN1D4_015	hsa_circ_0069718	DCUN1D4	ENST00000509376.5	0.670651
circ_66624	chr22:38890634-38897285:-	hsa_circDDX17_007	hsa_circ_0002211	DDX17	ENST00000396821.7	1.0767
circ_66668	chr2:165548730-165561615:-	hsa_circCOBLL1_006	hsa_circ_0056891	COBLL1	ENST00000392717.6	0.628235
circ_66845	chr2:110342702-110350696:-	hsa_circSEPT10_002	hsa_circ_0008953	45179	ENST00000356688.8	0.560342
circ_66857	chrX:10031484-10066619:+	hsa_circWWC3_005	hsa_circ_0001910	WWC3	ENST00000380861.8	0.721083
circ_67291	chr3:63898263-63898901:+	hsa_circATXN7_007	hsa_circ_0007761	ATXN7	ENST00000474112.5	1.10358
circ_67730	chr1:146747016-146757164:+	hsa_circCHD1L_013	hsa_circ_0013953	CHD1L	ENST00000361293.9	0.757824
circ_67759	chr14:76633005-76647192:+	hsa_circC14orf118_006	hsa_circ_0005267	C14orf118	ENST00000554375.5	0.601265
circ_6809	chr11:70505932-70507783:-	hsa_circSHANK2_025	hsa_circ_0096360	SHANK2	ENST00000423696.6	0.853084
circ_68253	chr14:52977957-53011089:-	hsa_circTXNDC16_004	hsa_circ_0031939	TXNDC16	ENST00000281741.8	0.843466
circ_68452	chr6:139264649-139265759:-	hsa_circREPS1_006	hsa_circ_0004368	REPS1	ENST00000450536.6	4.31554
circ_68592	chr15:72338064-72338975:-	hsa_circMYO9A_002	hsa_circ_0006509	MYO9A	ENST00000356056.9	0.591294
circ_68641	chr3:110830876-110866331:+	hsa_circPVRL3_009	hsa_circ_0121449	PVRL3	ENST00000493615.5	0.68602
circ_68785	chr1:12335881-12338095:+	hsa_circVPS13D_023	hsa_circ_0009964	VPS13D	ENST00000613099.4	1.67267
circ_68818	chrX:54013510-54014377:-	hsa_circPHF8_013	hsa_circ_0009069	PHF8	ENST00000338154.10	0.828437
circ_68920	chr1:23397717-23398690:+	hsa_circKDM1A_057	hsa_circ_0010835	KDM1A	ENST00000356634.7	0.859431
circ_6906	chr5:10415599-10417516:+	hsa_circMARCH6_047	hsa_circ_0001467	44991	ENST00000449913.6	1.47857
circ_69109	chr7:104714065-104717880:+	hsa_circMLL5_031	hsa_circ_0001736	MLL5	ENST00000311117.7	0.750519
circ_69244	chr11:46098304-46113774:-	hsa_circPHF21A_005	hsa_circ_0000296	PHF21A	ENST00000323180.10	3.10326
circ_69316	chr6:57058639-57075243:-	hsa_circRAB23_002	hsa_circ_0004119	RAB23	ENST00000468148.5	2.11719
circ_6933	chr11:61133516-61135470:+	hsa_circTMEM138_005	hsa_circ_0002058	TMEM138	ENST00000278826.10	2.50977
circ_6943	chr3:67546221-67559327:-	hsa_circSUCLG2_013	hsa_circ_0004276	SUCLG2	ENST00000493112.5	0.782394
circ_69459	chr9:86294689-86301070:-	hsa_circUBQLN1_003	hsa_circ_0008207	UBQLN1	ENST00000376395.8	1.09258
circ_69546	chr4:48686689-48712715:-	hsa_circFRYL_006	hsa_circ_0002021	FRYL	ENST00000358350.8	0.629226
circ_69645	chr1:78183551-78191447:-	hsa_circUSP33_030	hsa_circ_0000087	USP33	ENST00000370794.7	1.33903
circ_69980	chr2:203419974-203421254:+	hsa_circBMPR2_041	hsa_circ_0005078	BMPR2	ENST00000374580.8	0.525225
circ_70123	chr14:31404368-31425448:-	hsa_circSTRN3_006	hsa_circ_0031446	STRN3	ENST00000355683.9	0.707507
circ_70140	chr17:45695715-45696530:+	hsa_circNPEPPS_042	hsa_circ_0004622	NPEPPS	ENST00000530173.5	1.40009
circ_70235	chr21:42598192-42629253:+	hsa_circBACE2_004	hsa_circ_0061774	BACE2	ENST00000330333.10	0.650123
circ_70312	chr18:74561481-74563895:+	hsa_circZNF236_009	hsa_circ_0004979	ZNF236	ENST00000320610.13	1.14073
circ_70373	chr20:32207322-32211102:+	hsa_circCBFA2T2_007	hsa_circ_0003426	CBFA2T2	ENST00000342704.10	2.70952
circ_70482	chr18:51797729-51810383:+	hsa_circPOLI_006	hsa_circ_0047720	POLI	ENST00000579534.5	0.841795
circ_71227	chr2:172193962-172196064:-	hsa_circMETTL8_004	hsa_circ_0057041	METTL8	ENST00000612742.4	0.5882
circ_71277	chr19:41754418-41754725:+	hsa_circAXL_035	hsa_circ_0002882	AXL	ENST00000301178.8	0.791349
circ_71383	chr2:61343113-61345251:+	hsa_circKIAA1841_043	hsa_circ_0007793	KIAA1841	ENST00000453186.5	1.44182
circ_71727	chr11:85722072-85742653:-	hsa_circPICALM_017	hsa_circ_0000347	PICALM	ENST00000532317.5	1.13581
circ_71874	chr6:155095122-155116273:+	hsa_circSCAF8_013	hsa_circ_0001654	SCAF8	ENST00000367178.7	1.05201
circ_71900	chr7:155465560-155473602:+	hsa_circRBM33_012	hsa_circ_0001772	RBM33	ENST00000287912.7	4.15657
circ_72059	chr6:168271062-168290006:+	hsa_circMLLT4_010	hsa_circ_0131319	MLLT4	ENST00000366806.6	0.6618
circ_72126	chr3:149613259-149639014:+	hsa_circRNF13_019	hsa_circ_0006801	RNF13	ENST00000392894.7	0.698538
circ_72486	chr2:209209834-209212747:+	hsa_circPIKFYVE_034	hsa_circ_0001097	PIKFYVE	ENST00000264380.8	0.709823
circ_72610	chr11:57258696-57259335:-	hsa_circSLC43A1_013	hsa_circ_0005204	SLC43A1	ENST00000278426.7	1.35849
circ_72705	chr7:158552176-158557544:-	hsa_circESYT2_032	hsa_circ_0001776	ESYT2	ENST00000251527.9	5.89503
circ_72888	chr3:195101737-195112876:-	hsa_circACAP2_007	hsa_circ_0007331	ACAP2	ENST00000326793.10	0.757438
circ_72893	chr22:22160138-22162135:-	hsa_circMAPK1_003	hsa_circ_0008870	MAPK1	ENST00000215832.10	0.600723
circ_73040	chr13:21305979-21306260:-	hsa_circN6AMT2_002	hsa_circ_0003285	N6AMT2	ENST00000382758.5	1.26934
circ_735	chr5:102432244-102433485:-	hsa_circGIN1_005	hsa_circ_0006499	GIN1	ENST00000512248.5	0.771019
circ_73639	chr2:148730307-148739650:-	hsa_circORC4_004	hsa_circ_0004491	ORC4	ENST00000535373.5	1.2886
circ_73657	chr1:225140371-225161855:+	hsa_circDNAH14_002	hsa_circ_0016600	DNAH14	ENST00000430092.5	1.3275
circ_73728	chr11:74500670-74528759:+	hsa_circRNF169_003	hsa_circ_0006705	RNF169	ENST00000299563.4	0.780107
circ_73763	chr2:169547543-169574488:+	hsa_circCERS6_011	hsa_circ_0007024	CERS6	ENST00000305747.10	0.762292
circ_73981	chr6:163876310-163899928:+	hsa_circQKI_005	hsa_circ_0005328	QKI	ENST00000361758.8	0.728076
circ_7415	chr5:64084777-64100213:+	hsa_circCWC27_006	hsa_circ_0072654	CWC27	ENST00000381070.7	0.529064
circ_74177	chr19:34921480-34925873:+	hsa_circUBA2_006	hsa_circ_0005325	UBA2	ENST00000607361.5	0.909539
circ_74207	chr2:190593385-190609514:+	hsa_circANKAR_019	hsa_circ_0005644	ANKAR	ENST00000433782.6	1.98912
circ_74378	chr10:32197099-32199491:-	hsa_circARHGAP12_003	hsa_circ_0000231	ARHGAP12	ENST00000375245.8	6.29812
circ_74476	chr11:118656760-118657227:-	hsa_circDDX6_004	hsa_circ_0004293	DDX6	ENST00000620157.4	0.846432
circ_74550	chr2:159992704-160007067:+	hsa_circTANC1_019	hsa_circ_0008010	TANC1	ENST00000263635.7	0.783213
circ_74618	chr5:109049220-109065214:+	hsa_circMAN2A1_005	hsa_circ_0001519	MAN2A1	ENST00000261483.4	1.09822
circ_74658	chr18:9195548-9221997:+	hsa_circANKRD12_017	hsa_circ_0046843	ANKRD12	ENST00000262126.8	1.11048
circ_74698	chr1:22041881-22048257:-	hsa_circUSP48_031	hsa_circ_0000028	USP48	ENST00000400301.5	0.593385
circ_74979	chr3:15452751-15457449:-	hsa_circMETTL6_007	hsa_circ_0122464	METTL6	ENST00000443029.5	0.536673
circ_75044	chr19:47865732-47865950:+	hsa_circDHX34_013	hsa_circ_0051680	DHX34	ENST00000328771.8	0.502632
circ_7513	chr12:129299319-129299615:-	hsa_circSLC15A4_002	hsa_circ_0000462	SLC15A4	ENST00000266771.9	0.882711
circ_75168	chr16:67644726-67646024:+	hsa_circCTCF_006	hsa_circ_0002122	CTCF	ENST00000264010.8	0.614376
circ_75482	chr6:117010482-117026323:+	hsa_circKPNA5_004	hsa_circ_0130438	KPNA5	ENST00000368564.5	0.604739
circ_75516	chr7:24659670-24708279:+	hsa_circMPP6_007	hsa_circ_0133989	MPP6	ENST00000396475.6	1.74281
circ_75659	chr5:68590619-68607031:-	hsa_circCCDC125_007	hsa_circ_0072780	CCDC125	ENST00000396496.6	0.753911
circ_75716	chr15:76580186-76585041:-	hsa_circETFA_016	hsa_circ_0000639	ETFA	ENST00000557943.5	0.544676
circ_75751	chr15:67524151-67529158:-	hsa_circAAGAB_003	hsa_circ_0000620	AAGAB	ENST00000261880.9	0.967439
circ_75776	chr16:69317950-69318147:+	hsa_circSNTB2_013	hsa_circ_0004354	SNTB2	ENST00000336278.8	1.01143
circ_76255	chr10:94291504-94297307:-	hsa_circIDE_005	hsa_circ_0000251	IDE	ENST00000265986.10	0.513198
circ_7652	chr9:134381500-134381840:+	hsa_circPOMT1_002	hsa_circ_0001897	POMT1	ENST00000423007.5	2.66598
circ_76555	chr5:113740134-113740553:+	hsa_circKCNN2_003	hsa_circ_0127664	KCNN2	ENST00000512097.7	2.66225
circ_77185	chr6:7181356-7189555:+	hsa_circRREB1_011	hsa_circ_0007429	RREB1	ENST00000379933.7	0.700142
circ_77484	chr8:52773404-52773806:-	hsa_circPCMTD1_004	hsa_circ_0001801	PCMTD1	ENST00000360540.9	7.03824
circ_77513	chrX:84322132-84329397:+	hsa_circAPOOL_004	hsa_circ_0140676	APOOL	ENST00000373173.6	0.602645
circ_7763	chr15:76152218-76165909:+	hsa_circUBE2Q2_009	hsa_circ_0104568	UBE2Q2	ENST00000267938.8	1.42368
circ_77700	chr20:50290691-50307358:-	hsa_circATP9A_034	hsa_circ_0004770	ATP9A	ENST00000338821.5	0.917142
circ_77889	chr20:2944917-2945848:+	hsa_circPTPRA_009	hsa_circ_0006117	PTPRA	ENST00000380393.7	2.33071
circ_77923	chr9:16727794-16738483:-	hsa_circBNC2_003	hsa_circ_0008732	BNC2	ENST00000380672.8	2.21555
circ_78096	chr3:129546645-129551669:-	hsa_circTMCC1_026	hsa_circ_0067323	TMCC1	ENST00000393238.7	0.551541
circ_78169	chr2:206992520-206994966:-	hsa_circNDUFS1_039	hsa_circ_0002431	NDUFS1	ENST00000233190.10	0.692393
circ_78483	chr6:131466424-131490413:+	hsa_circAKAP7_002	hsa_circ_0130687	AKAP7	ENST00000431975.6	0.574379
circ_7857	chr6:144858717-144860579:+	hsa_circUTRN_064	hsa_circ_0001647	UTRN	ENST00000367545.7	2.42476
circ_78662	chr17:80521229-80526077:+	hsa_circFOXK2_007	hsa_circ_0000816	FOXK2	ENST00000473637.6	1.07485
circ_78861	chr3:119222378-119236162:+	hsa_circTIMMDC1_009	hsa_circ_0001330	TIMMDC1	ENST00000494664.5	0.649499
circ_78954	chr18:18945987-18983955:+	hsa_circGREB1L_003	hsa_circ_0003653	GREB1L	ENST00000584446.5	0.504062
circ_79127	chr21:30698379-30702014:+	hsa_circBACH1_012	hsa_circ_0061395	BACH1	ENST00000286800.7	0.783155
circ_79258	chr4:144464661-144465125:+	hsa_circSMARCA5_013	hsa_circ_0001445	SMARCA5	ENST00000283131.3	20.0433
circ_79530	chr12:69983264-69987393:+	hsa_circCCT2_009	hsa_circ_0002940	CCT2	ENST00000299300.10	0.900451
circ_79639	chr13:61013821-61041513:+	hsa_circTDRD3_004	hsa_circ_0003441	TDRD3	ENST00000196169.7	2.61384
circ_7992	chr18:39607406-39629569:+	hsa_circPIK3C3_033	hsa_circ_0007765	PIK3C3	ENST00000262039.8	0.964373
circ_79959	chrY:14832521-14851563:+	hsa_circUSP9Y_017	hsa_circ_0092237	USP9Y	ENST00000338981.7	0.557729
circ_80085	chr5:134076752-134079742:+	hsa_circCAMLG_003	hsa_circ_0003154	CAMLG	ENST00000297156.3	1.09798
circ_80107	chr4:72352664-72363409:+	hsa_circSLC4A4_017	hsa_circ_0126908	SLC4A4	ENST00000264485.9	0.500167
circ_80244	chr15:63824845-63855207:+	hsa_circUSP3_016	hsa_circ_0002138	USP3	ENST00000540797.5	1.00532
circ_80748	chr6:42559888-42562042:+	hsa_circUBR2_010	hsa_circ_0001603	UBR2	ENST00000372903.6	0.67999
circ_80919	chr8:17570722-17581342:-	hsa_circMTUS1_004	hsa_circ_0083443	MTUS1	ENST00000520196.5	1.16616
circ_81045	chr19:11446122-11446459:-	hsa_circRAB3D_004	hsa_circ_0109021	RAB3D	ENST00000222120.7	0.575075
circ_8110	chr18:12999419-13030607:+	hsa_circCEP192_007	hsa_circ_0107922	CEP192	ENST00000506447.5	1.62422
circ_81113	chr11:70200406-70202360:+	hsa_circPPFIA1_025	hsa_circ_0000337	PPFIA1	ENST00000253925.11	0.524624
circ_81267	chr5:21491429-21497305:+	hsa_circGUSBP1_005	hsa_circ_0128780	GUSBP1	ENST00000508260.5	1.05042
circ_81510	chr2:210968827-211019335:-	hsa_circC2orf67_004	hsa_circ_0002617	C2orf67	ENST00000281772.13	0.51783
circ_81646	chr13:46090277-46099186:+	hsa_circCOG3_017	hsa_circ_0008937	COG3	ENST00000349995.9	0.723037
circ_81649	chr7:16298014-16317851:-	hsa_circISPD_014	hsa_circ_0079480	ISPD	ENST00000407010.6	1.3322
circ_81664	chr1:160293220-160302347:-	hsa_circCOPA_021	hsa_circ_0008661	COPA	ENST00000368069.7	0.615994
circ_81805	chr11:128993340-128994789:-	hsa_circARHGAP32_010	hsa_circ_0000371	ARHGAP32	ENST00000310343.13	0.675402
circ_82021	chr7:101870646-101870949:+	hsa_circCUX1_031	hsa_circ_0006501	CUX1	ENST00000360264.7	1.31169
circ_82144	chr18:9182379-9221997:+	hsa_circANKRD12_010	hsa_circ_0000826	ANKRD12	ENST00000262126.8	8.23025
circ_82203	chr9:5968018-5988545:-	hsa_circKIAA2026_001	hsa_circ_0138872	KIAA2026	ENST00000399933.7	2.53498
circ_82481	chr6:7176887-7189555:+	hsa_circRREB1_005	hsa_circ_0001573	RREB1	ENST00000379933.7	1.629
circ_8284	chr8:17601112-17613470:-	hsa_circMTUS1_002	hsa_circ_0083444	MTUS1	ENST00000381869.5	1.78446
circ_8297	chr1:150997086-150998149:+	hsa_circPRUNE_004	hsa_circ_0006760	PRUNE	ENST00000467771.5	0.582443
circ_82997	chr1:41578954-41608784:-	hsa_circSCMH1_017	hsa_circ_0000063	SCMH1	ENST00000397174.6	0.599701
circ_83123	chr3:196533449-196534785:+	hsa_circPAK2_007	hsa_circ_0003036	PAK2	ENST00000327134.7	0.521276
circ_83228	chr6:111583459-111585149:+	hsa_circKIAA1919_001	hsa_circ_0001638	KIAA1919	ENST00000368847.4	0.517325
circ_83409	chr15:57753877-57754090:+	hsa_circCGNL1_009	hsa_circ_0035436	CGNL1	ENST00000281282.5	0.779676
circ_83437	chr4:103225473-103236987:-	hsa_circSLC39A8_007	hsa_circ_0002782	SLC39A8	ENST00000424970.6	0.835126
circ_8354	chr2:63206322-63223901:+	hsa_circEHBP1_019	hsa_circ_0005552	EHBP1	ENST00000405015.7	0.913249
circ_83611	chr6:76331247-76344527:+	hsa_circSENP6_004	hsa_circ_0077078	SENP6	ENST00000370010.6	0.704901
circ_83763	chr1:95609446-95616975:+	hsa_circTMEM56-RWDD3_001	hsa_circ_0000095	TMEM56-RWDD3	ENST00000370203.8	1.37658
circ_83829	chr20:34300940-34313077:-	hsa_circRBM39_021	hsa_circ_0008143	RBM39	ENST00000463004.5	1.144
circ_83886	chr19:8520288-8528570:+	hsa_circHNRNPM_001	hsa_circ_0006382	HNRNPM	ENST00000348943.7	2.80516
circ_83989	chr16:48381417-48382201:+	hsa_circLONP2_033	hsa_circ_0005813	LONP2	ENST00000285737.8	0.77665
circ_84095	chr11:85685750-85742653:-	hsa_circPICALM_028	hsa_circ_0023891	PICALM	ENST00000532317.5	0.542661
circ_8412	chr1:29068914-29070498:+	hsa_circYTHDF2_003	hsa_circ_0000039	YTHDF2	ENST00000542507.5	0.517149
circ_84151	chr3:3819408-3830758:-	hsa_circ_chr3_00091	hsa_circ_0003910	None	ENST00000470751.5	3.1099
circ_84288	chr12:100676720-100691953:+	hsa_circSCYL2_003	hsa_circ_0006258	SCYL2	ENST00000549687.5	0.974853
circ_84781	chr6:145103057-145124283:+	hsa_circUTRN_091	hsa_circ_0001648	UTRN	ENST00000367545.7	1.94324
circ_84809	chr4:87614739-87622954:+	hsa_circPTPN13_015	hsa_circ_0007263	PTPN13	ENST00000427191.6	0.509664
circ_84862	chr4:56277780-56284152:+	hsa_circTMEM165_005	hsa_circ_0001414	TMEM165	ENST00000381334.9	4.30907
circ_84893	chr1:32381495-32385259:-	hsa_circPTP4A2_004	hsa_circ_0007364	PTP4A2	ENST00000344035.10	2.56259
circ_85070	chr1:92798947-92846430:+	hsa_circRPAP2_013	hsa_circ_0000091	RPAP2	ENST00000610020.1	2.22998
circ_85342	chr1:46105881-46108171:-	hsa_circGPBP1L1_017	hsa_circ_0008774	GPBP1L1	ENST00000290795.7	2.44237
circ_8546	chr19:30476129-30477324:+	hsa_circC19orf2_001	hsa_circ_0000921	C19orf2	ENST00000360605.8	2.08483
circ_85496	chr3:149563797-149639014:+	hsa_circRNF13_009	hsa_circ_0001346	RNF13	ENST00000392894.7	4.70296
circ_85523	chr1:185183638-185200840:+	hsa_circSWT1_037	hsa_circ_0004689	SWT1	ENST00000367501.7	1.25337
circ_8563	chr6:111208707-111210186:+	hsa_circAMD1_004	hsa_circ_0004115	AMD1	ENST00000610605.4	0.58425
circ_85778	chr9:114148656-114154104:-	hsa_circKIAA0368_054	hsa_circ_0001882	KIAA0368	ENST00000338205.9	3.00677
circ_85894	chr11:77409531-77413540:-	hsa_circRSF1_020	hsa_circ_0000345	RSF1	ENST00000308488.10	0.626529
circ_85985	chr5:54771126-54786942:-	hsa_circPPAP2A_003	hsa_circ_0129171	PPAP2A	ENST00000509667.5	1.62428
circ_85992	chr19:41089303-41089623:+	hsa_circSHKBP1_014	hsa_circ_0000936	SHKBP1	ENST00000291842.9	1.25565
circ_86017	chr1:215749243-215752480:+	hsa_circKCTD3_003	hsa_circ_0000184	KCTD3	ENST00000259154.8	0.52047
circ_86025	chr19:3660963-3661999:-	hsa_circPIP5K1C_010	hsa_circ_0000871	PIP5K1C	ENST00000335312.7	0.745416
circ_86030	chr12:111991961-111993723:-	hsa_circATXN2_004	hsa_circ_0000439	ATXN2	ENST00000389153.8	1.98435
circ_86056	chr13:95822785-95840796:-	hsa_circABCC4_026	hsa_circ_0030594	ABCC4	ENST00000376887.8	0.679233
circ_8635	chr2:24046127-24046439:-	hsa_circATAD2B_047	hsa_circ_0003828	ATAD2B	ENST00000238789.9	0.636353
circ_86454	chr8:95549330-95550574:-	hsa_circKIAA1429_013	hsa_circ_0006896	KIAA1429	ENST00000297591.9	0.626556
circ_8665	chr7:87593948-87607727:+	hsa_circADAM22_002	hsa_circ_0004674	ADAM22	ENST00000412441.5	0.740184
circ_86715	chr2:100078957-100081447:-	hsa_circREV1_002	hsa_circ_0001053	REV1	ENST00000393445.7	0.711509
circ_86754	chr16:69729038-69729282:+	hsa_circNFAT5_021	hsa_circ_0006845	NFAT5	ENST00000426654.6	0.963912
circ_86799	chr17:43552465-43553092:-	hsa_circ_chr17_00070	hsa_circ_0044177	None	ENST00000430334.7	0.75219
circ_86865	chr1:243727021-244006584:-	hsa_circAKT3_011	hsa_circ_0017244	AKT3	ENST00000366540.5	1.24311
circ_8695	chr11:85707868-85714494:-	hsa_circPICALM_069	hsa_circ_0023919	PICALM	ENST00000532317.5	2.00586
circ_87016	chr12:50821544-50835426:+	hsa_circLARP4_010	hsa_circ_0026228	LARP4	ENST00000293618.12	0.920807
circ_87112	chr1:211952259-211966532:-	hsa_circLPGAT1_006	hsa_circ_0002274	LPGAT1	ENST00000366997.8	1.11128
circ_87354	chr10:105197771-105198565:+	hsa_circPDCD11_046	hsa_circ_0000258	PDCD11	ENST00000369797.7	1.29708
circ_87366	chr8:15508205-15531345:+	hsa_circTUSC3_007	hsa_circ_0006410	TUSC3	ENST00000382020.8	0.62095
circ_87404	chr5:78734832-78752841:-	hsa_circHOMER1_004	hsa_circ_0006916	HOMER1	ENST00000334082.10	1.30764
circ_87568	chrX:107083899-107097934:+	hsa_circMID2_001	hsa_circ_0002153	MID2	ENST00000262843.10	1.47628
circ_87759	chr15:80412669-80415142:+	hsa_circZFAND6_008	hsa_circ_0000643	ZFAND6	ENST00000613266.4	3.94966
circ_87956	chr2:239090705-239093928:-	hsa_circILKAP_019	hsa_circ_0001116	ILKAP	ENST00000254654.7	1.67788
circ_8798	chr18:51797729-51800460:+	hsa_circPOLI_002	hsa_circ_0007180	POLI	ENST00000579534.5	0.730577
circ_88009	chr3:145838898-145842016:-	hsa_circPLOD2_001	hsa_circ_0122319	PLOD2	ENST00000282903.9	0.868454
circ_88012	chr8:102570646-102571040:+	hsa_circGRHL2_004	hsa_circ_0085173	GRHL2	ENST00000251808.7	1.90665
circ_88449	chr6:76344422-76388643:+	hsa_circSENP6_018	hsa_circ_0001613	SENP6	ENST00000370010.6	0.69733
circ_88581	chr6:76344422-76373234:+	hsa_circSENP6_016	hsa_circ_0077083	SENP6	ENST00000370010.6	0.861051
circ_88917	chr7:141336759-141349133:+	hsa_circAGK_016	hsa_circ_0002980	AGK	ENST00000355413.8	0.891105
circ_89139	chr4:87967317-87968746:+	hsa_circAFF1_005	hsa_circ_0001423	AFF1	ENST00000395146.8	1.91249
circ_89180	chr15:49528047-49584734:+	hsa_circGALK2_010	hsa_circ_0035189	GALK2	ENST00000327171.7	1.2536
circ_89463	chr5:72354259-72373320:+	hsa_circFCHO2_036	hsa_circ_0003571	FCHO2	ENST00000430046.6	0.867038
circ_89543	chr12:27867712-27877119:+	hsa_circMRPS35_002	hsa_circ_0000384	MRPS35	ENST00000081029.7	2.091
circ_89848	chr4:146744573-146770713:-	hsa_circZNF827_019	hsa_circ_0001447	ZNF827	ENST00000508784.5	1.49417
circ_89856	chr8:48308935-48320523:+	hsa_circKIAA0146_012	hsa_circ_0001798	KIAA0146	ENST00000297423.8	2.51697
circ_89869	chr10:98303832-98336586:-	hsa_circTM9SF3_007	hsa_circ_0094647	TM9SF3	ENST00000371142.8	0.917791
circ_89982	chr4:83799882-83803093:-	hsa_circSEC31A_007	hsa_circ_0006618	SEC31A	ENST00000348405.8	1.37759
circ_90165	chr22:46125304-46136418:+	hsa_circATXN10_025	hsa_circ_0001247	ATXN10	ENST00000381061.8	2.71214
circ_90205	chr7:97820925-97823884:+	hsa_circLMTK2_015	hsa_circ_0081207	LMTK2	ENST00000297293.5	0.603722
circ_90342	chr4:39739039-39776553:+	hsa_circUBE2K_013	hsa_circ_0002590	UBE2K	ENST00000261427.9	1.29903
circ_90523	chr18:196636-204692:+	hsa_circUSP14_015	hsa_circ_0005653	USP14	ENST00000582707.5	0.516842
circ_90586	chr17:20107645-20109225:+	hsa_circSPECC1_006	hsa_circ_0000745	SPECC1	ENST00000395527.8	2.68328
circ_90653	chr2:55209650-55214834:-	hsa_circRTN4_012	hsa_circ_0001006	RTN4	ENST00000394609.6	1.19666
circ_90753	chr7:3658711-3681737:+	hsa_circSDK1_006	hsa_circ_0134225	SDK1	ENST00000404826.6	1.17556
circ_90790	chr20:40161688-40179999:-	hsa_circCHD6_006	hsa_circ_0001159	CHD6	ENST00000373233.7	1.21603
circ_90821	chr3:52446826-52448603:+	hsa_circPHF7_003	hsa_circ_0004912	PHF7	ENST00000620464.4	0.526775
circ_91032	chr5:124036706-124036962:-	hsa_circZNF608_004	hsa_circ_0001523	ZNF608	ENST00000504926.5	1.07679
circ_91091	chr5:72285253-72286691:+	hsa_circFCHO2_006	hsa_circ_0072954	FCHO2	ENST00000430046.6	0.542409
circ_91235	chr1:205585605-205593019:-	hsa_circELK4_006	hsa_circ_0000175	ELK4	ENST00000616704.4	21.5555
circ_91319	chr21:46548316-46554747:+	hsa_circADARB1_004	hsa_circ_0005037	ADARB1	ENST00000462214.5	0.594878
circ_91339	chr6:117019866-117026323:+	hsa_circKPNA5_014	hsa_circ_0001639	KPNA5	ENST00000368564.5	0.964312
circ_91554	chr10:126370175-126370948:-	hsa_circFAM53B_016	hsa_circ_0000267	FAM53B	ENST00000494792.1	0.93863
circ_9184	chr8:17868745-17869336:+	hsa_circPCM1_052	hsa_circ_0083465	PCM1	ENST00000325083.12	1.02192
circ_91854	chr3:113207791-113225452:-	hsa_circSPICE1_002	hsa_circ_0006163	SPICE1	ENST00000295872.8	0.642466
circ_91867	chr11:32948702-32956981:+	hsa_circQSER1_002	hsa_circ_0021570	QSER1	ENST00000399302.6	1.04198
circ_92045	chr2:9048750-9098771:-	hsa_circMBOAT2_015	hsa_circ_0000972	MBOAT2	ENST00000305997.7	2.98951
circ_92226	chr2:168869143-168873605:-	hsa_circSTK39_034	hsa_circ_0117963	STK39	ENST00000487143.5	1.03551
circ_92269	chr5:118576113-118580271:+	hsa_circDMXL1_062	hsa_circ_0006500	DMXL1	ENST00000539542.5	0.6861
circ_92394	chr9:33953282-33996331:-	hsa_circUBAP2_029	hsa_circ_0086720	UBAP2	ENST00000379238.5	0.510959
circ_92479	chr12:1136913-1137738:+	hsa_circERC1_003	hsa_circ_0000373	ERC1	ENST00000543086.7	0.606189
circ_92556	chr15:90982563-90986710:+	hsa_circIQGAP1_015	hsa_circ_0000651	IQGAP1	ENST00000268182.9	0.626629
circ_926	chr7:30590251-30601744:-	hsa_circTCONS_00012989_001	hsa_circ_0001693	TCONS_00012989	ENST00000434399.5	1.58183
circ_92864	chr13:113170753-113181798:-	hsa_circTUBGCP3_022	hsa_circ_0000504	TUBGCP3	ENST00000261965.7	0.596512
circ_92973	chr9:128099296-128099870:+	hsa_circGAPVD1_035	hsa_circ_0003270	GAPVD1	ENST00000497580.5	1.87262
circ_93084	chr5:72370568-72373320:+	hsa_circFCHO2_044	hsa_circ_0002490	FCHO2	ENST00000430046.6	4.64886
circ_93259	chr11:107260799-107289013:-	hsa_circCWF19L2_006	hsa_circ_0006868	CWF19L2	ENST00000282251.9	0.510979
circ_93287	chr17:37840849-37842272:-	hsa_circPGAP3_003	hsa_circ_0007990	PGAP3	ENST00000579146.5	1.05345
circ_93545	chr18:46858233-46906128:-	hsa_circDYM_011	hsa_circ_0002501	DYM	ENST00000269445.10	0.983551
circ_9377	chr15:75219106-75221573:-	hsa_circCOX5A_005	hsa_circ_0005725	COX5A	ENST00000322347.10	0.513677
circ_93805	chr9:136277418-136278041:-	hsa_circREXO4_003	hsa_circ_0089371	REXO4	ENST00000371942.7	1.05597
circ_93928	chrX:53430497-53430825:-	hsa_circSMC1A_021	hsa_circ_0001921	SMC1A	ENST00000322213.8	0.658026
circ_94007	chr2:61749745-61753656:-	hsa_circXPO1_021	hsa_circ_0001016	XPO1	ENST00000401558.6	2.23423
circ_94141	chr2:72945231-72960247:-	hsa_circEXOC6B_010	hsa_circ_0009043	EXOC6B	ENST00000272427.10	8.42113
circ_94277	chr2:168920009-168931741:-	hsa_circSTK39_026	hsa_circ_0003279	STK39	ENST00000487143.5	1.27797
circ_94304	chr14:35331249-35331528:-	hsa_circBAZ1A_004	hsa_circ_0006137	BAZ1A	ENST00000358716.8	0.840629
circ_94362	chr4:36230203-36231267:-	hsa_circARAP2_001	hsa_circ_0069399	ARAP2	ENST00000303965.8	0.544881
circ_94372	chr22:26059596-26070495:+	hsa_circADRBK2_020	hsa_circ_0062649	ADRBK2	ENST00000324198.10	0.859472
circ_94448	chr6:136709530-136710655:-	hsa_circMAP7_003	hsa_circ_0130789	MAP7	ENST00000617204.4	1.00262
circ_94482	chr2:100623093-100628033:-	hsa_circAFF3_007	hsa_circ_0055855	AFF3	ENST00000409579.5	0.564683
circ_94581	chr18:76856475-76914555:+	hsa_circATP9B_008	hsa_circ_0004057	ATP9B	ENST00000586366.5	0.561466
circ_94710	chr8:135612678-135622898:-	hsa_circZFAT_004	hsa_circ_0007209	ZFAT	ENST00000520356.5	0.524528
circ_94736	chr6:79752559-79770535:-	hsa_circPHIP_008	hsa_circ_0001615	PHIP	ENST00000275034.4	0.804426
circ_94781	chr3:133894452-133914026:-	hsa_circRYK_016	hsa_circ_0003633	RYK	ENST00000460933.5	0.671495
circ_94794	chr14:53003436-53011089:-	hsa_circTXNDC16_002	hsa_circ_0031940	TXNDC16	ENST00000281741.8	1.21127
circ_94853	chr3:5215701-5216099:+	hsa_circARL8B_007	hsa_circ_0001263	ARL8B	ENST00000256496.7	1.77919
circ_95124	chr12:120592773-120593523:-	hsa_circGCN1L1_117	hsa_circ_0000448	GCN1L1	ENST00000300648.6	1.56941
circ_95249	chr5:65284462-65290692:+	hsa_circERBB2IP_004	hsa_circ_0001492	ERBB2IP	ENST00000284037.9	2.26094
circ_95306	chr16:19627435-19659204:+	hsa_circC16orf62_033	hsa_circ_0006797	C16orf62	ENST00000438132.7	0.549003
circ_95415	chr12:124071293-124074996:+	hsa_circTMED2_002	hsa_circ_0000458	TMED2	ENST00000262225.7	1.11992
circ_95542	chr17:49340634-49346265:+	hsa_circUTP18_003	hsa_circ_0002789	UTP18	ENST00000225298.11	1.59669
circ_95558	chr3:182788786-182789145:-	hsa_circMCCC1_008	hsa_circ_0008550	MCCC1	ENST00000265594.8	0.527801
circ_95977	chr1:117944807-117948267:+	hsa_circMAN1A2_006	hsa_circ_0000116	MAN1A2	ENST00000356554.7	0.942949
circ_96029	chr5:135483520-135489852:+	hsa_circSMAD5_003	hsa_circ_0007930	SMAD5	ENST00000545279.5	0.695302
circ_96107	chr4:75040222-75091111:+	hsa_circMTHFD2L_010	hsa_circ_0069982	MTHFD2L	ENST00000429519.5	0.923409
circ_96252	chr4:148860975-148876525:+	hsa_circARHGAP10_033	hsa_circ_0001449	ARHGAP10	ENST00000336498.7	2.37806
circ_96355	chr14:80963811-80997230:-	hsa_circCEP128_027	hsa_circ_0007332	CEP128	ENST00000556061.5	0.51651
circ_96497	chr10:112723882-112745523:+	hsa_circSHOC2_007	hsa_circ_0020028	SHOC2	ENST00000369452.8	2.88848
circ_96504	chr4:128590190-128609022:+	hsa_circINTU_010	hsa_circ_0003390	INTU	ENST00000335251.10	0.587827
circ_96659	chr7:17908029-17915413:-	hsa_circSNX13_023	hsa_circ_0005519	SNX13	ENST00000428135.7	0.971577
circ_96697	chr11:13435076-13443385:-	hsa_circBTBD10_008	hsa_circ_0008967	BTBD10	ENST00000278174.9	0.845702
circ_96831	chr15:57730182-57734676:+	hsa_circCGNL1_004	hsa_circ_0035431	CGNL1	ENST00000281282.5	1.41983
circ_96860	chr11:95825055-95826681:-	hsa_circMAML2_003	hsa_circ_0024085	MAML2	ENST00000524717.5	0.959469
circ_9688	chr10:70246900-70253327:-	hsa_circSLC25A16_013	hsa_circ_0003459	SLC25A16	ENST00000609923.5	0.871537
circ_96890	chr16:48311248-48337216:+	hsa_circLONP2_022	hsa_circ_0008558	LONP2	ENST00000285737.8	0.614433
circ_96909	chr18:51804072-51813781:+	hsa_circPOLI_018	hsa_circ_0003428	POLI	ENST00000579534.5	1.5572
circ_96919	chr10:7318853-7327916:-	hsa_circSFMBT2_020	hsa_circ_0000211	SFMBT2	ENST00000361972.8	2.50503
circ_97039	chr9:33971648-33973235:-	hsa_circUBAP2_042	hsa_circ_0001851	UBAP2	ENST00000379238.5	5.48076
circ_97154	chr3:185316199-185331196:+	hsa_circSENP2_007	hsa_circ_0123058	SENP2	ENST00000296257.9	0.524002
circ_97249	chr11:92085261-92088570:+	hsa_circFAT3_006	hsa_circ_0000348	FAT3	ENST00000409404.6	5.17229
circ_97395	chr4:77055327-77065626:-	hsa_circNUP54_005	hsa_circ_0070039	NUP54	ENST00000507257.5	1.4372
circ_97540	chr15:30053341-30065560:-	hsa_circTJP1_008	hsa_circ_0034293	TJP1	ENST00000346128.10	1.08486
circ_97688	chr17:65941524-65944422:+	hsa_circBPTF_066	hsa_circ_0000798	BPTF	ENST00000321892.8	0.951788
circ_97954	chr2:207144263-207162097:+	hsa_circZDBF2_003	hsa_circ_0002141	ZDBF2	ENST00000374423.7	1.99505
circ_98265	chr13:47297355-47308133:+	hsa_circLRCH1_027	hsa_circ_0002215	LRCH1	ENST00000311191.10	0.545849
circ_98333	chr3:107429298-107435696:+	hsa_circBBX_007	hsa_circ_0001324	BBX	ENST00000415149.6	1.26336
circ_98665	chr3:71037144-71102924:-	hsa_circFOXP1_021	hsa_circ_0124552	FOXP1	ENST00000318789.8	0.793613
circ_98682	chr13:95686858-95735544:-	hsa_circABCC4_051	hsa_circ_0030569	ABCC4	ENST00000376887.8	0.648031
circ_98844	chr7:23224688-23226765:+	hsa_circNUPL2_002	hsa_circ_0001683	NUPL2	ENST00000258742.5	0.589274
circ_98910	chr2:201721404-201721708:-	hsa_circCLK1_009	hsa_circ_0004001	CLK1	ENST00000321356.8	0.842286
circ_99219	chr16:53907697-53922863:+	hsa_circFTO_015	hsa_circ_0005941	FTO	ENST00000471389.5	2.28398
circ_99289	chr10:112356155-112358048:+	hsa_circSMC3_016	hsa_circ_0000260	SMC3	ENST00000361804.4	0.998228
circ_99341	chr13:100953713-100962162:+	hsa_circPCCA_037	hsa_circ_0002664	PCCA	ENST00000376279.7	0.504331
circ_99394	chr16:11940357-11941663:-	hsa_circRSL1D1_004	hsa_circ_0006979	RSL1D1	ENST00000571133.5	0.783447
circ_99437	chr5:13911494-13931353:-	hsa_circDNAH5_002	hsa_circ_0128115	DNAH5	ENST00000265104.4	0.514266
circ_99472	chr1:8555122-8617582:-	hsa_circRERE_036	hsa_circ_0006837	RERE	ENST00000337907.7	1.47338
circ_99571	chr3:71090478-71102924:-	hsa_circFOXP1_018	hsa_circ_0008234	FOXP1	ENST00000318789.8	4.87287
circ_99581	chr3:149563797-149589941:+	hsa_circRNF13_004	hsa_circ_0067716	RNF13	ENST00000392894.7	0.504065
circ_99907	chr7:140402665-140404763:+	hsa_circNDUFB2_005	hsa_circ_0007518	NDUFB2	ENST00000482954.5	0.588595
circ_99929	chr3:155547476-155551830:-	hsa_circSLC33A1_007	hsa_circ_0001350	SLC33A1	ENST00000392845.7	1.05979

## Sheet: BCR_related_circRNA
BCR related circRNA with p-value < 0.005 and HR > 1
Variables	HR	HR.95L	HR.95H	p-value
hsa_circ_0008587	3.033	1.443	6.377	0.003
hsa_circ_0096576	3.41	1.594	7.297	0.002
hsa_circ_0004680	3.307	1.59	6.875	0.001
hsa_circ_0008058	3.065	1.495	6.285	0.002
hsa_circ_0002076	3.34	1.528	7.302	0.003
hsa_circ_0001400	3.441	1.603	7.387	0.002
hsa_circ_0001085	3.774	1.723	8.266	0.001
hsa_circ_0001824	3.295	1.462	7.43	0.004
hsa_circ_0067620	4.695	1.638	13.456	0.004
hsa_circ_0002874	3.305	1.47	7.431	0.004
hsa_circ_0006501	3.571	1.518	8.4	0.004
hsa_circ_0001638	3.168	1.449	6.927	0.004

## Sheet: Correlation analysis 
Correlation analysis between circGLIS3 expression level and clinicopathological traits in CPC-GENE cohorts
Variables	N=142	CircGLIS3 expression level		p-value
		High	Low
Age				1
<62	74 (52.1%)	8 (53.3%)	66 (52.0%)
≥62	68 (47.9%)	7 (46.7%)	61 (48.0%)
PSA				1
<4	17 (12.0%)	2 (13.3%)	15 (11.8%)
≥4	125 (88.0%)	13 (86.7%)	112 (88.2%)
T stage				1
T1	81 (57.0%)	9 (60.0%)	72 (56.7%)
T2	61 (43.0%)	6 (40.0%)	55 (43.3%)
Gleason Score				1
≤7	3 (2.1%)	-	3 (2.4%)
>8	139 (97.9%)	15 (100.0%)	124 (97.6%)
Biochemical Recurrence				0.003
No	113 (79.6%)	7 (46.7%)	106 (83.5%)
Yes	29 (20.4%)	8 (53.3%)	21 (16.5%)
Metastasis				0.243
No	133 (93.7%)	13 (86.7%)	120 (94.5%)
Yes	9 (6.3%)	2 (13.3%)	7 (5.5%)
PSA: Prostate-specific antigen.
