# Supplementary material for: METTL3-mediated m6A modification of circGLIS3 promotes prostate cancer progression and represents a potential target for ARSI therapy
Source: Cell Mol Biol Lett. 2024 Aug 14;29:109. doi: 10.1186/s11658-024-00628-z (PMC11325714; doi:10.1186/s11658-024-00628-z)
Supplement: Supplementary file 5 — Supplementary Material 5. Table S3. Results of gene differential expression and gene enrichment analysis [file 11658_2024_628_MOESM5_ESM.xlsx]

## Sheet: Differentially expressed genes
Gene	Log2FoldChange	q-value	direction
A1BG	2.25882	0.0192327	NS
A1CF	1.13314	0.663098	NS
A2M	-0.0768431	0.839248	NS
A3GALT2	-0.130779	0.956678	NS
A4GALT	0.436557	0.119843	NS
AAAS	-0.277217	6.63e-05	Down
AACS	-0.0278382	0.725398	NS
AADAC	-1.80565	0.000535458	Down
AADAT	0.34941	0.0824145	NS
AAGAB	0.0661422	0.363629	NS
AAK1	-0.308141	1.9e-08	Down
AAMDC	0.277863	0.0265754	NS
AAMP	0.155057	0.000131938	NS
AANAT	2.98535	0.224326	NS
AAR2	0.198614	0.00260343	NS
AARS1	0.174285	3.21e-08	NS
AARS2	0.0456058	0.559371	NS
AASDH	-0.0864998	0.451903	NS
AASDHPPT	-0.482256	3.11e-16	Down
AASS	0.291262	0.161898	NS
AATF	-0.154052	0.0625058	NS
AATK	1.44442	0.00185316	NS
ABAT	0.978211	0.0678781	NS
ABCA1	-0.378496	0.0669796	NS
ABCA10	-0.531748	0.382757	NS
ABCA13	-1.00645	2.91e-44	Down
ABCA2	0.306151	3.35e-05	Up
ABCA3	0.241227	0.000114696	Up
ABCA4	-0.894198	0.0384259	NS
ABCA5	-0.593375	1.16e-05	Down
ABCA7	0.612327	3e-05	Up
ABCA8	-0.7476	0.101412	NS
ABCA9	1.25176	0.635233	NS
ABCB1	0.142282	0.937605	NS
ABCB10	-0.216998	0.00290988	NS
ABCB11	0.382322	0.618899	NS
ABCB4	-0.491927	0.672901	NS
ABCB6	-0.5054	1.04e-11	Down
ABCB7	-0.228718	0.0315299	NS
ABCB8	-0.225179	0.00024502	Down
ABCB9	-0.113672	0.416455	NS
ABCC1	0.0388403	0.487941	NS
ABCC10	0.169837	0.0540493	NS
ABCC11	0.0802363	0.963815	NS
ABCC12	-3.78253	0.161109	NS
ABCC2	0.106017	0.870053	NS
ABCC3	0.401175	1.62e-07	Up
ABCC4	-0.119225	0.333964	NS
ABCC5	-0.0136706	0.87358	NS
ABCC6	0.53352	0.768121	NS
ABCC9	-0.223429	0.445543	NS
ABCD1	0.281433	0.000612966	Up
ABCD2	-2.47419	0.0470111	NS
ABCD3	-0.194997	0.00442713	NS
ABCD4	0.321495	0.00205705	NS
ABCE1	-0.49339	1.76e-61	Down
ABCF1	-0.00384456	0.932825	NS
ABCF2	-0.121075	0.18598	NS
ABCF3	0.29927	3.76e-07	Up
ABCG1	-0.780556	0.0121192	NS
ABCG2	0.183189	0.938498	NS
ABCG4	-0.622239	0.26537	NS
ABHD1	0.149468	0.94898	NS
ABHD10	-0.302889	5.6e-06	Down
ABHD11	0.268226	0.0011283	NS
ABHD12	-0.273338	1.04e-05	Down
ABHD12B	0.175507	0.948472	NS
ABHD13	-0.22316	0.16341	NS
ABHD14A	-0.285881	0.145879	NS
ABHD14B	0.323147	6.3e-06	Up
ABHD15	-0.213278	0.147687	NS
ABHD16A	-0.0294182	0.757411	NS
ABHD16B	0.710797	0.438031	NS
ABHD17A	0.168944	0.0199283	NS
ABHD17B	0.173311	0.124276	NS
ABHD17C	-0.898413	4.96e-07	Down
ABHD18	-0.253497	0.204199	NS
ABHD2	-0.469444	2.83e-15	Down
ABHD3	-0.722806	1.57e-43	Down
ABHD4	0.24803	5.86e-05	Up
ABHD5	-0.216742	0.000505292	Down
ABHD6	-0.328232	2.42e-05	Down
ABHD8	0.474145	2.34e-24	Up
ABI1	0.348262	0.000116374	Up
ABI2	-0.367114	1.31e-14	Down
ABI3	-2.60422	0.150234	NS
ABI3BP	0.715275	6.96e-21	Up
ABITRAM	0.266872	0.0100766	NS
ABL1	0.353051	7.76e-13	Up
ABL2	0.0673418	0.204193	NS
ABLIM1	0.178562	0.00562995	NS
ABLIM2	0.439888	0.0730592	NS
ABLIM3	0.310484	1.48e-20	Up
ABR	-0.0359309	0.589487	NS
ABRACL	0.0366895	0.765924	NS
ABRAXAS1	0.405233	0.000964792	Up
ABRAXAS2	-0.0248955	0.828615	NS
ABT1	0.0942109	0.200966	NS
ABTB1	0.180502	0.166088	NS
ABTB2	0.176222	0.0807316	NS
ACAA1	0.210366	0.0071005	NS
ACAA2	-0.380938	0.000452554	Down
ACACA	0.319436	3.68e-15	Up
ACACB	-0.197025	0.0950273	NS
ACAD10	0.49277	7.42e-08	Up
ACAD11	-0.0149306	0.943837	NS
ACAD8	0.0611043	0.634934	NS
ACAD9	0.257876	0.0067112	NS
ACADM	-0.434851	1.71e-17	Down
ACADS	-0.159185	0.223374	NS
ACADSB	0.490559	4.73e-06	Up
ACADVL	-0.220033	5.36e-09	Down
ACAP1	0.321799	0.549239	NS
ACAP2	-0.168875	0.0036443	NS
ACAP3	0.161099	0.0282095	NS
ACAT1	-0.261294	8.84e-06	Down
ACAT2	0.378391	9.11e-10	Up
ACBD3	0.283159	5.2e-14	Up
ACBD4	0.766803	0.000223289	Up
ACBD5	0.206959	0.0123505	NS
ACBD6	-0.185381	0.115638	NS
ACBD7	-0.248098	0.232693	NS
ACCS	1.4424	0.0734635	NS
ACD	-0.290898	0.00609036	NS
ACE	0.0216231	0.963815	NS
ACE2	-0.720947	0.353682	NS
ACER2	-1.08328	0.000160023	Down
ACER3	-1.21464	2.45e-136	Down
ACHE	0.780961	0.101053	NS
ACIN1	0.0306687	0.376373	NS
ACKR2	1.48947	0.0953423	NS
ACKR3	-0.719457	3.52e-07	Down
ACLY	-0.227629	5.79e-15	Down
ACMSD	-0.368248	0.770848	NS
ACO1	0.0994238	0.0693222	NS
ACO2	0.309607	8.21e-13	Up
ACOD1	-1.43601	0.0517684	NS
ACOT1	-0.155875	0.687951	NS
ACOT13	0.243134	0.00456721	NS
ACOT2	-0.109923	0.514749	NS
ACOT7	-0.431009	8.8e-25	Down
ACOT8	0.18573	0.00737933	NS
ACOT9	0.245884	1.49e-05	Up
ACOX1	-0.556917	6.47e-31	Down
ACOX2	-1.27271	1.75e-15	Down
ACOX3	-0.280937	0.0356115	NS
ACOXL	-0.239477	0.925673	NS
ACP1	-0.0914342	0.0363923	NS
ACP2	0.234193	0.0133206	NS
ACP3	-1.76663	0.532984	NS
ACP4	-3.80022	0.187041	NS
ACP6	-0.121756	0.0974351	NS
ACP7	0.555939	0.28758	NS
ACR	2.86905	0.243903	NS
ACRBP	1.38763	0.197772	NS
ACRV1	0.798924	0.761236	NS
ACSBG1	1.85708	0.365255	NS
ACSF2	1.25197	6.58e-36	Up
ACSF3	-0.0546554	0.591273	NS
ACSL1	-0.174441	0.0808776	NS
ACSL3	-0.156228	9.71e-06	NS
ACSL4	-0.0746347	0.264451	NS
ACSL5	-1.12696	0.0327576	NS
ACSL6	1.08209	0.655077	NS
ACSM1	2.8512	0.284042	NS
ACSM3	-0.20623	0.530023	NS
ACSM5	-2.86986	0.332573	NS
ACSS1	-0.16338	0.367025	NS
ACSS2	-0.00526568	0.952472	NS
ACSS3	-0.838863	0.76281	NS
ACTA1	0.441562	0.710035	NS
ACTA2	0.618006	0.492047	NS
ACTB	0.109019	4.27e-17	NS
ACTBL2	1.71815	0.557213	NS
ACTC1	-0.0237976	0.993135	NS
ACTG1	0.162498	5.22e-35	NS
ACTG2	-0.37491	0.653755	NS
ACTL10	1.01926	0.00375834	NS
ACTL6A	-0.0548538	0.358551	NS
ACTL8	3.15966	0.368066	NS
ACTN1	0.0263408	0.076857	NS
ACTN3	0.618701	0.851382	NS
ACTN4	-0.344591	2.97e-41	Down
ACTR10	-0.268021	4.22e-14	Down
ACTR1A	0.164174	0.00011524	NS
ACTR1B	0.794024	8.91e-31	Up
ACTR2	-0.210168	1.96e-21	Down
ACTR3	-0.301695	3.16e-25	Down
ACTR3B	0.168921	0.248803	NS
ACTR3C	-0.0343255	0.930232	NS
ACTR5	0.0441871	0.729272	NS
ACTR6	0.0716282	0.478117	NS
ACTR8	-0.0284664	0.710363	NS
ACTRT3	-0.236852	0.52005	NS
ACVR1	-0.225726	0.00200902	NS
ACVR1B	0.0571287	0.54226	NS
ACVR1C	-1.24633	0.0228786	NS
ACVR2A	0.0810088	0.606188	NS
ACVR2B	-0.277645	0.130277	NS
ACVRL1	1.84603	0.0170613	NS
ACY1	0.245545	0.793189	NS
ACYP1	-0.596087	0.00824939	NS
ACYP2	0.536103	0.00424072	NS
ADA	-0.0499067	0.713354	NS
ADAL	0.0802543	0.626878	NS
ADAM10	0.110267	0.0545407	NS
ADAM11	0.756272	0.0010285	NS
ADAM12	-0.346061	0.00130489	NS
ADAM15	0.806956	9.98e-124	Up
ADAM17	-1.02336	6.17e-48	Down
ADAM19	0.5855	3.2e-44	Up
ADAM20	0.371135	0.713172	NS
ADAM21	-0.319378	0.164687	NS
ADAM22	-0.0539339	0.745892	NS
ADAM23	-0.17411	0.424743	NS
ADAM32	-0.310586	0.841426	NS
ADAM8	-0.368934	7.35e-07	Down
ADAM9	-0.398004	2.39e-35	Down
ADAMTS1	0.142897	0.0020807	NS
ADAMTS10	-0.236398	0.723993	NS
ADAMTS12	-1.20712	0.109807	NS
ADAMTS13	0.514223	0.0300524	NS
ADAMTS14	0.295479	0.0947031	NS
ADAMTS15	-0.311488	0.00505723	NS
ADAMTS16	-1.05216	1.78e-05	Down
ADAMTS17	0.375006	0.361483	NS
ADAMTS20	-0.409315	0.142672	NS
ADAMTS3	-2.15265	1.35e-65	Down
ADAMTS4	0.0304013	0.984977	NS
ADAMTS5	0.808834	0.412157	NS
ADAMTS6	-1.41157	2.16e-21	Down
ADAMTS7	0.858437	0.000107217	Up
ADAMTS9	2.15161	0.260243	NS
ADAMTSL1	-1.39413	0.0901919	NS
ADAMTSL3	-0.474113	3.49e-05	Down
ADAMTSL4	0.49125	0.0428097	NS
ADAMTSL5	0.540819	0.000136498	Up
ADAP1	0.968824	0.0138519	NS
ADAP2	-1.53872	0.212276	NS
ADAR	0.101757	0.00071907	NS
ADARB1	0.361114	0.000645048	Up
ADAT1	-0.318854	6.4e-05	Down
ADAT2	-0.628551	9.79e-07	Down
ADAT3	-0.433326	0.0462183	NS
ADCK1	0.822299	0.00217522	NS
ADCK2	-0.172444	0.073983	NS
ADCK5	0.446694	0.000118547	Up
ADCY1	0.276531	0.00359494	NS
ADCY10	0.61473	0.632331	NS
ADCY3	0.177146	0.00191263	NS
ADCY5	0.224438	0.881208	NS
ADCY6	0.448241	3.39e-15	Up
ADCY7	-0.190487	0.00376769	NS
ADCY9	0.712114	2.95e-14	Up
ADCYAP1R1	1.97854	0.0604184	NS
ADD1	0.216032	3.91e-05	Up
ADD2	0.485106	0.434488	NS
ADD3	0.0707614	0.267059	NS
ADGRA2	0.457895	0.0059666	NS
ADGRA3	-0.0377459	0.629556	NS
ADGRB1	2.44735	1.44e-05	Up
ADGRB2	-0.103313	0.177309	NS
ADGRB3	-0.112101	0.71252	NS
ADGRD1	3.08274	5.71e-06	Up
ADGRE1	-1.3613	0.235697	NS
ADGRE2	-0.253386	0.676342	NS
ADGRE5	-0.422257	8.15e-23	Down
ADGRF1	1.18096	4.84e-148	Up
ADGRF3	-0.0563331	0.955191	NS
ADGRF4	-0.982831	0.014387	NS
ADGRF5	-0.928915	0.12839	NS
ADGRG1	0.0535638	0.716488	NS
ADGRG2	-0.219018	0.326892	NS
ADGRG5	2.43215	0.315771	NS
ADGRG6	0.129051	0.0343435	NS
ADGRL1	0.626519	3.04e-27	Up
ADGRL2	0.194143	0.0179929	NS
ADGRL3	-1.00012	0.0441127	NS
ADGRV1	-0.501843	4.82e-13	Down
ADH5	-0.0369656	0.433951	NS
ADHFE1	-0.774905	0.307928	NS
ADI1	0.353335	2.01e-11	Up
ADIPOR1	-1.57837	0	Down
ADIPOR2	-0.0961345	0.0938515	NS
ADIRF	-0.207238	0.020257	NS
ADK	0.11085	0.00400327	NS
ADM	0.699991	1.23e-16	Up
ADM2	1.63277	0.183005	NS
ADM5	-0.706202	0.220184	NS
ADNP	0.224147	3.75e-09	Up
ADNP2	-0.223795	0.000701504	Down
ADO	-0.0457024	0.151168	NS
ADORA2A	2.38e-05	0.999919	NS
ADORA2B	-1.01024	9.26e-53	Down
ADPGK	-0.0619305	0.487379	NS
ADPRH	0.151143	0.220961	NS
ADPRHL1	1.01651	9.81e-06	Up
ADPRM	0.206406	0.445427	NS
ADPRS	-0.102777	0.0673748	NS
ADRA1B	-1.16344	0.000534679	Down
ADRA1D	1.3305	1.1e-06	Up
ADRA2A	-0.758504	0.744408	NS
ADRA2B	0.444928	0.831963	NS
ADRA2C	1.32977	0.551542	NS
ADRB1	-1.46724	0.467785	NS
ADRB2	-0.97202	7.14e-39	Down
ADRM1	-0.198198	4.07e-10	NS
ADSL	-0.229913	1.76e-05	Down
ADSS1	0.421699	0.0207613	NS
ADSS2	-0.571281	1.62e-19	Down
ADTRP	-1.01052	0.00277699	NS
AEBP1	0.814059	0.695865	NS
AEBP2	-0.124524	0.24273	NS
AEN	-0.516467	7.42e-15	Down
AFAP1	-0.113602	0.0341324	NS
AFAP1L1	-0.0327847	0.628211	NS
AFAP1L2	-0.674082	0.209575	NS
AFDN	-0.0270565	0.776469	NS
AFF1	-0.211352	0.0013777	NS
AFF2	-0.97904	0.849872	NS
AFF3	-1.38535	0.0206243	NS
AFF4	-0.068719	0.113247	NS
AFG1L	0.0247466	0.95146	NS
AFG3L2	-0.577659	1.16e-22	Down
AFM	2.64468	0.401915	NS
AFMID	0.152054	0.0388047	NS
AFP	-0.707423	0.151854	NS
AFTPH	-0.115772	0.105933	NS
AGA	0.488773	3.58e-05	Up
AGAP1	0.172763	3.89e-05	NS
AGAP2	1.16795	0.119397	NS
AGAP3	0.0929091	0.0737668	NS
AGAP4	0.127072	0.561317	NS
AGAP5	-0.249009	0.0226375	NS
AGAP6	-0.0576474	0.532782	NS
AGAP9	-0.170003	0.411411	NS
AGBL2	0.727207	0.260583	NS
AGBL3	-0.547984	0.13375	NS
AGBL4	-0.165516	0.854351	NS
AGBL5	0.466658	4.22e-11	Up
AGER	-0.436453	0.461291	NS
AGFG1	-0.414161	7.87e-27	Down
AGFG2	-0.860416	1.07e-15	Down
AGGF1	0.287237	0.000740589	Up
AGK	0.110414	0.174854	NS
AGL	0.684524	5.65e-09	Up
AGMAT	0.0685266	0.918333	NS
AGMO	-2.59114	0.0761393	NS
AGO1	-0.98163	1.2e-91	Down
AGO2	-0.308527	5.66e-35	Down
AGO3	-0.17162	0.0434561	NS
AGO4	-0.403226	1.38e-05	Down
AGPAT1	0.505223	1.63e-38	Up
AGPAT2	0.186476	0.00349011	NS
AGPAT3	0.127763	1.23e-05	NS
AGPAT4	0.135221	0.185007	NS
AGPAT5	-0.362696	2.72e-07	Down
AGPS	-0.296475	3.21e-12	Down
AGR2	-1.63598	7.48e-162	Down
AGRN	0.31385	9.37e-42	Up
AGT	0.34792	0.228288	NS
AGTPBP1	-0.264063	0.0501991	NS
AGTR1	-1.01954	0.0622228	NS
AGTRAP	0.35326	1.6e-05	Up
AHCTF1	-0.217007	9.43e-09	Down
AHCY	-0.142124	4.53e-08	NS
AHCYL1	-0.083713	0.0637761	NS
AHCYL2	0.291238	0.000465029	Up
AHDC1	-0.130216	0.0192171	NS
AHI1	-0.0952566	0.375546	NS
AHNAK	-0.45533	2.65e-168	Down
AHNAK2	0.161992	1.3e-13	NS
AHR	-0.0598457	0.166348	NS
AHRR	0.631302	2.26e-05	Up
AHSA1	0.129986	0.000191115	NS
AIDA	0.215944	1.35e-06	Up
AIF1L	-0.196302	0.364977	NS
AIFM1	0.118043	0.0673131	NS
AIFM2	-0.0774762	0.184988	NS
AIFM3	-0.724899	0.396856	NS
AIG1	-0.139693	0.110601	NS
AIMP1	0.00542422	0.960997	NS
AIMP2	-0.0189954	0.854508	NS
AIP	-0.207028	9.66e-05	Down
AJM1	0.144746	0.365192	NS
AJUBA	-0.121485	0.000850415	NS
AK1	0.308107	0.000136722	Up
AK2	-0.144497	2.86e-08	NS
AK3	0.21827	0.00226689	NS
AK4	-0.585612	3.1e-90	Down
AK5	0.417864	0.000905118	Up
AK6	-0.531792	3.98e-06	Down
AK7	1.65766	0.181898	NS
AK8	0.606556	0.594865	NS
AK9	-0.376777	0.0508676	NS
AKAP1	-0.330011	1.33e-10	Down
AKAP10	0.0300967	0.78476	NS
AKAP11	0.275089	0.00032414	Up
AKAP12	0.179	1.78e-17	NS
AKAP13	0.202795	0.000105351	Up
AKAP17A-2	-0.386249	0.689934	NS
AKAP3	1.06056	0.0256493	NS
AKAP5	-2.00756	6.61e-62	Down
AKAP6	0.336567	0.237876	NS
AKAP7	-0.707878	0.0366584	NS
AKAP8	0.118264	0.0777213	NS
AKAP8L	0.272227	4.43e-06	Up
AKAP9	0.124696	0.038051	NS
AKIP1	0.036838	0.783035	NS
AKIRIN1	0.672171	2.5e-80	Up
AKIRIN2	0.159281	0.0417901	NS
AKNA	-0.148342	0.53961	NS
AKR1A1	-0.0230004	0.807089	NS
AKR1B1	-0.307127	0.473649	NS
AKR1B10	-1.14492	7.7e-08	Down
AKR1B15	-0.0817447	0.964364	NS
AKR1C1	-0.22716	0.383595	NS
AKR1C2	-0.229963	0.847064	NS
AKR1C3	0.228126	0.0679904	NS
AKR1E2	-2.86191	0.220586	NS
AKR7A2	-0.2635	0.000517809	Down
AKR7A3	-0.273123	0.739685	NS
AKT1	0.418248	2.99e-39	Up
AKT1S1	0.740969	5.12e-134	Up
AKT2	0.307587	2.37e-15	Up
AKT3	0.20626	7.4e-05	Up
AKTIP	0.334332	0.0265653	NS
ALAD	-0.0798087	0.439575	NS
ALAS1	-0.00871914	0.904132	NS
ALB	-0.363681	0.7724	NS
ALCAM	0.189529	5.07e-14	NS
ALDH16A1	1.41377	0.543008	NS
ALDH18A1	0.354576	1.28e-14	Up
ALDH1A2	-1.92585	0.0962437	NS
ALDH1A3	0.674095	6.15e-220	Up
ALDH1B1	-0.223128	0.00240857	NS
ALDH1L2	1.06222	0.0806797	NS
ALDH2	0.463723	4.26e-16	Up
ALDH3A1	-0.378706	0.299177	NS
ALDH3A2	0.122508	0.0152973	NS
ALDH3B1	0.52659	5.32e-08	Up
ALDH4A1	0.619986	7.96e-10	Up
ALDH5A1	0.586258	2.1e-12	Up
ALDH6A1	0.51586	3.19e-05	Up
ALDH7A1	0.0262376	0.669116	NS
ALDH8A1	0.881555	0.392043	NS
ALDH9A1	-0.206414	0.00018223	Down
ALDOA	0.150374	0.103715	NS
ALDOC	1.08386	7.67e-71	Up
ALG1	0.0137036	0.903392	NS
ALG10	-0.507108	3.47e-05	Down
ALG10B	-0.901213	1.14e-14	Down
ALG11	0.110917	0.636408	NS
ALG12	0.211645	0.0675357	NS
ALG13	-0.608398	1.18e-08	Down
ALG14	-0.181814	0.308107	NS
ALG2	0.0775566	0.314726	NS
ALG3	0.110596	0.13188	NS
ALG5	0.0113571	0.957993	NS
ALG6	-0.216566	0.0242911	NS
ALG8	-0.252077	3.77e-08	Down
ALG9	-0.34989	2.05e-06	Down
ALK	0.563689	0.0139373	NS
ALKBH1	0.0546781	0.672392	NS
ALKBH2	0.0270717	0.819247	NS
ALKBH3	0.113396	0.336184	NS
ALKBH4	-0.190794	0.0692381	NS
ALKBH5	-0.0677409	0.0201215	NS
ALKBH6	0.602857	2.25e-05	Up
ALKBH7	0.26944	0.000131535	Up
ALKBH8	-0.317839	0.00898175	NS
ALLC	1.13075	0.405851	NS
ALMS1	-0.0562982	0.458658	NS
ALOX12B	1.64693	0.569661	NS
ALOX5	-0.233643	0.900611	NS
ALOXE3	-0.318894	0.143833	NS
ALPG	-1.08095	0.702301	NS
ALPK1	0.605716	0.000127417	Up
ALPK3	0.734392	0.29167	NS
ALPL	0.550437	0.312866	NS
ALPP	-2.77231	0.157957	NS
ALS2	-0.446169	1.59e-15	Down
ALS2CL	0.116914	0.533181	NS
ALX1	0.182295	0.969386	NS
ALX4	0.768093	0.220722	NS
ALYREF	-0.0556967	0.252641	NS
AMACR	-0.466008	0.000209302	Down
AMBRA1	0.162001	0.118801	NS
AMD1	0.599337	4.41e-62	Up
AMDHD1	0.22021	0.574293	NS
AMDHD2	0.0223348	0.887863	NS
AMER1	-0.0122872	0.95071	NS
AMFR	0.0285942	0.634107	NS
AMH	-0.328754	0.165903	NS
AMHR2	-2.75077	0.00198058	NS
AMIGO1	0.960385	0.000153831	Up
AMIGO2	-0.619196	9.15e-09	Down
AMIGO3	0.0321254	0.894512	NS
AMMECR1	-1.24143	1.59e-40	Down
AMMECR1L	0.272251	4.1e-07	Up
AMN	0.723982	0.329519	NS
AMN1	-0.0361019	0.916842	NS
AMOT	0.681223	0.312866	NS
AMOTL1	0.203803	0.00949252	NS
AMOTL2	0.317989	4.9e-05	Up
AMPD1	1.28175	0.580385	NS
AMPD2	0.489914	7.44e-13	Up
AMPD3	-0.212127	0.00867071	NS
AMT	1.21841	0.337599	NS
AMY2B	-0.287584	0.843747	NS
AMZ1	0.746445	0.11007	NS
AMZ2	0.291749	2.31e-11	Up
ANAPC1	-0.16963	0.00518635	NS
ANAPC10	-0.00783794	0.966737	NS
ANAPC11	-0.0466122	0.494163	NS
ANAPC13	-0.77323	2.27e-12	Down
ANAPC15	-0.0791253	0.638055	NS
ANAPC16	0.278299	0.000978289	Up
ANAPC2	-0.236222	0.00873339	NS
ANAPC4	-0.00201825	0.99082	NS
ANAPC5	0.149197	0.00016058	NS
ANAPC7	0.00212295	0.9775	NS
ANG	0.627067	0.0751908	NS
ANGEL1	-0.34832	0.000110172	Down
ANGEL2	0.261787	0.00241871	NS
ANGPT1	-1.60189	1.14e-07	Down
ANGPT4	-4.21308	0.0386583	NS
ANGPTL2	-2.93734	0.000494499	Down
ANGPTL4	0.161985	0.503736	NS
ANGPTL6	0.334682	0.472943	NS
ANK1	-0.568306	0.463516	NS
ANK2	0.792651	0.0085831	NS
ANK3	-0.390239	7.43e-11	Down
ANKAR	0.411089	0.332191	NS
ANKDD1A	0.142593	0.722842	NS
ANKDD1B	2.1762	0.0975499	NS
ANKEF1	0.0487428	0.739685	NS
ANKFN1	0.768863	0.752953	NS
ANKFY1	-0.0627071	0.358152	NS
ANKH	-0.812027	8.08e-19	Down
ANKHD1	0.237014	0.349419	NS
ANKIB1	0.201438	2.13e-08	Up
ANKK1	0.628337	0.607927	NS
ANKLE1	-0.480737	0.00498248	NS
ANKLE2	-0.276543	1.14e-12	Down
ANKMY1	0.214913	0.105149	NS
ANKMY2	-0.107211	0.268955	NS
ANKRA2	-0.588907	0.0065837	NS
ANKRD1	-1.07302	0.0238051	NS
ANKRD10	-0.498964	3.57e-13	Down
ANKRD11	0.574103	1.28e-59	Up
ANKRD12	-0.30413	4.62e-06	Down
ANKRD13A	0.476295	4.03e-34	Up
ANKRD13B	1.13475	3.6e-08	Up
ANKRD13C	-0.0862473	0.142043	NS
ANKRD13D	0.0271124	0.770617	NS
ANKRD16	-0.074974	0.822734	NS
ANKRD17	-0.112526	0.000164446	NS
ANKRD18A	-1.47995	2.79e-12	Down
ANKRD18B	-0.444011	0.00270476	NS
ANKRD2	0.312244	0.883228	NS
ANKRD22	-5.50385	1.69e-05	Down
ANKRD23	-0.0233186	0.944232	NS
ANKRD24	0.34066	0.228242	NS
ANKRD26	0.0507616	0.701639	NS
ANKRD27	0.346597	1.3e-06	Up
ANKRD28	-0.459639	6.79e-15	Down
ANKRD29	0.114177	0.116291	NS
ANKRD30A	-0.156661	0.913971	NS
ANKRD30B	-0.498108	0.433605	NS
ANKRD31	0.792469	0.487204	NS
ANKRD33B	-0.544782	2.06e-11	Down
ANKRD34A	-0.210357	0.150622	NS
ANKRD35	-0.774185	0.760091	NS
ANKRD36	-0.0739731	0.779325	NS
ANKRD36B	-0.0721534	0.796933	NS
ANKRD36C	-1.91711	2.7e-108	Down
ANKRD37	0.476636	0.00784851	NS
ANKRD39	-0.031569	0.833873	NS
ANKRD40	0.0126118	0.800136	NS
ANKRD42	0.0171697	0.88766	NS
ANKRD44	-0.726422	0.00248411	NS
ANKRD45	1.95452	0.00374321	NS
ANKRD46	-1.14254	1.11e-65	Down
ANKRD49	-0.192915	0.258665	NS
ANKRD50	-0.470882	3.4e-24	Down
ANKRD52	0.596869	9.34e-81	Up
ANKRD54	-0.0650013	0.633537	NS
ANKRD6	0.458371	0.0158329	NS
ANKRD61	2.26869	0.00524862	NS
ANKRD62	2.8532	0.303378	NS
ANKRD63	0.792979	0.383999	NS
ANKRD9	0.413077	5.35e-16	Up
ANKS1A	0.368471	1.85e-14	Up
ANKS1B	0.286686	0.622016	NS
ANKS3	0.426499	0.0035744	NS
ANKS4B	-1.36688	0.580158	NS
ANKS6	-0.338325	3.83e-05	Down
ANKZF1	0.226088	8.5e-06	Up
ANLN	-0.677816	1.73e-138	Down
ANO1	-1.68297	7.36e-75	Down
ANO10	0.0162452	0.835715	NS
ANO3	-2.25634	0.43705	NS
ANO4	-0.210503	0.94391	NS
ANO6	0.00976734	0.917483	NS
ANO7	0.866123	2.24e-06	Up
ANO8	0.0850596	0.241099	NS
ANO9	1.58075	0.0535296	NS
ANOS1	0.831553	9.13e-24	Up
ANP32A	-0.0931505	0.0380417	NS
ANP32B	-0.232901	1.42e-09	Down
ANP32C	-0.587363	0.259876	NS
ANP32E	-1.34118	6.35e-184	Down
ANPEP	-0.351274	2.41e-39	Down
ANTKMT	-0.192518	0.0581965	NS
ANTXR1	0.115354	0.00808325	NS
ANTXR2	-0.660084	5.52e-172	Down
ANXA1	0.397941	9.29e-29	Up
ANXA10	0.435117	8.21e-05	Up
ANXA11	-0.187928	4.62e-13	NS
ANXA2	-0.307811	2.8e-109	Down
ANXA2R	0.307992	0.183486	NS
ANXA3	-0.913744	3.15e-81	Down
ANXA4	-0.326596	6.53e-06	Down
ANXA5	-0.335018	2.48e-64	Down
ANXA6	0.477807	1.76e-73	Up
ANXA7	0.236635	7.89e-33	Up
ANXA9	0.0787666	0.942608	NS
AOAH	-0.171922	0.91842	NS
AOC2	0.51678	0.013958	NS
AOC3	0.851718	0.00565014	NS
AOPEP	-0.053461	0.803027	NS
AOX1	0.476516	3.21e-26	Up
AP1AR	0.124642	0.243678	NS
AP1B1	-0.0701245	0.168805	NS
AP1G1	0.0776818	0.0761152	NS
AP1G2	0.300844	0.00211784	NS
AP1M1	-0.592018	9.89e-40	Down
AP1M2	0.33809	0.76048	NS
AP1S1	0.514585	2.17e-27	Up
AP1S2	-0.508912	2.3e-19	Down
AP1S3	-1.11086	1.16e-68	Down
AP2A1	0.269182	1.45e-17	Up
AP2A2	-0.372391	4.15e-14	Down
AP2B1	-0.530418	2.58e-157	Down
AP2M1	0.159142	6.7e-10	NS
AP2S1	-0.235655	9.76e-08	Down
AP3B1	-0.0206831	0.797609	NS
AP3B2	0.929219	0.213448	NS
AP3D1	0.463012	3.67e-55	Up
AP3M1	-0.440918	1.58e-81	Down
AP3M2	-0.192785	0.0395006	NS
AP3S1	0.506681	3.56e-23	Up
AP3S2	-0.280482	0.904766	NS
AP4B1	-0.0846916	0.581421	NS
AP4E1	-0.605503	2.22e-07	Down
AP4M1	0.358512	0.014078	NS
AP4S1	-0.926872	2.44e-17	Down
AP5B1	0.439789	1.16e-17	Up
AP5M1	-0.253679	2.72e-10	Down
AP5S1	-0.11233	0.344039	NS
AP5Z1	0.798181	7.34e-35	Up
APAF1	-0.383813	8.48e-06	Down
APBA1	-0.185409	0.940791	NS
APBA2	1.06033	5.76e-104	Up
APBA3	-0.0748024	0.506815	NS
APBB1	0.0232502	0.841313	NS
APBB1IP	-0.387147	0.811413	NS
APBB2	0.105093	0.179957	NS
APBB3	-0.00360249	0.984925	NS
APC	-0.215037	0.00766957	NS
APC2	-0.420709	0.176539	NS
APCDD1L	1.44602	5.96e-26	Up
APEH	0.161168	9.34e-06	NS
APEX1	0.0264413	0.539008	NS
APEX2	-0.763104	7.5e-23	Down
APH1A	0.28214	2.26e-18	Up
APH1B	0.495893	0.000814202	Up
API5	-0.436574	3.22e-29	Down
APIP	-0.967049	8.21e-19	Down
APLF	-0.180463	0.55975	NS
APLN	-0.364791	3.82e-07	Down
APLNR	1.72032	0.486659	NS
APLP1	0.432933	2.3e-11	Up
APLP2	-0.675884	1.71e-239	Down
APMAP	-0.0869278	0.0299564	NS
APOA1	0.700797	0.397283	NS
APOBEC3B	-1.23687	2.66e-33	Down
APOBEC3C	-0.0911885	0.27555	NS
APOBEC3D	0.398757	0.595188	NS
APOBEC3F	-1.2755	0.000561015	Down
APOBEC3G	0.328621	0.553854	NS
APOBR	0.591668	0.741166	NS
APOC1	2.53784	0.221315	NS
APOC2	-0.75826	0.543326	NS
APOD	0.30819	0.769273	NS
APOE	0.37284	0.370651	NS
APOL1	-0.367769	0.782505	NS
APOL2	0.392756	0.000552723	Up
APOL3	-1.92979	3.48e-06	Down
APOL6	-0.497239	0.000755003	Down
APOLD1	0.182162	0.430817	NS
APOM	-0.0930044	0.882061	NS
APOO	-0.320263	0.00367083	NS
APOOL	-0.0165339	0.939579	NS
APP	-0.0601927	0.000132197	NS
APPBP2	0.147799	0.000487948	NS
APPL1	-0.475503	2.62e-19	Down
APPL2	-0.132947	0.0169748	NS
APRT	-0.041245	0.416351	NS
APTX	-0.0293654	0.779877	NS
AQP1	-0.692858	0.131889	NS
AQP11	-0.804658	0.000420037	Down
AQP3	0.383028	0.372017	NS
AQP8	1.98366	0.396856	NS
AQR	0.00656611	0.933774	NS
AR	0.234623	0.92641	NS
ARAF	-0.315335	6.35e-06	Down
ARAP1	0.661579	7.78e-44	Up
ARAP2	0.256267	0.312379	NS
ARAP3	-0.0475153	0.695238	NS
ARC	0.447732	6.52e-11	Up
ARCN1	0.140826	3.04e-07	NS
AREG	1.12464	2.35e-28	Up
AREL1	0.0292017	0.54812	NS
ARF1	0.110608	4.15e-11	NS
ARF3	-0.0824378	0.0160144	NS
ARF4	0.155989	1.4e-09	NS
ARF5	-0.12383	0.0442187	NS
ARF6	-0.278086	3.22e-28	Down
ARFGAP1	0.0522777	0.246599	NS
ARFGAP2	-0.328146	6.01e-05	Down
ARFGAP3	-0.465313	1.38e-09	Down
ARFGEF1	-0.130073	0.00765076	NS
ARFGEF2	-0.0709176	0.123066	NS
ARFGEF3	-0.279284	5.17e-06	Down
ARFIP1	-0.0629113	0.558027	NS
ARFIP2	0.0424033	0.601731	NS
ARFRP1	0.0599526	0.471306	NS
ARG2	0.306257	0.00666544	NS
ARGLU1	-0.174226	0.170188	NS
ARHGAP1	0.381057	5.86e-08	Up
ARHGAP10	-0.700582	0.000209284	Down
ARHGAP11A	-0.448356	1.34e-13	Down
ARHGAP11B	-0.237119	0.313729	NS
ARHGAP12	0.379283	1.12e-05	Up
ARHGAP15	-2.99206	0.203473	NS
ARHGAP17	0.094443	0.324382	NS
ARHGAP18	-0.19941	0.249791	NS
ARHGAP19	-0.811134	3.63e-07	Down
ARHGAP21	1.05837	8.46e-115	Up
ARHGAP22	-0.096363	0.36946	NS
ARHGAP23	-0.599116	8.99e-18	Down
ARHGAP24	0.845326	2.76e-28	Up
ARHGAP25	0.534939	0.295947	NS
ARHGAP26	-0.442943	2.11e-05	Down
ARHGAP27	0.459057	1.01e-15	Up
ARHGAP28	-0.682099	3.52e-14	Down
ARHGAP29	-0.570191	1.13e-231	Down
ARHGAP30	-0.0727779	0.947676	NS
ARHGAP31	-0.0704349	0.382802	NS
ARHGAP32	0.384748	0.000385513	Up
ARHGAP33	-0.273806	0.53772	NS
ARHGAP35	0.507925	8e-51	Up
ARHGAP39	0.405428	1.22e-08	Up
ARHGAP4	0.918452	0.0742485	NS
ARHGAP42	-0.00311727	0.980186	NS
ARHGAP44	1.28633	0.166559	NS
ARHGAP45	0.0357054	0.777115	NS
ARHGAP5	-0.396723	1.32e-29	Down
ARHGAP6	-1.41683	2.3e-10	Down
ARHGAP9	0.981102	0.429122	NS
ARHGDIA	-0.0745802	0.00419595	NS
ARHGDIB	-1.36282	5.96e-14	Down
ARHGEF1	0.439053	2.21e-17	Up
ARHGEF10	-0.0295345	0.779109	NS
ARHGEF10L	0.406591	0.0467914	NS
ARHGEF11	-0.0643114	0.434019	NS
ARHGEF12	0.0539429	0.133283	NS
ARHGEF16	0.0479532	0.87446	NS
ARHGEF17	0.653386	1.27e-09	Up
ARHGEF18	-0.00641597	0.897574	NS
ARHGEF19	-0.170932	0.293362	NS
ARHGEF2	-0.0433301	0.391225	NS
ARHGEF25	1.17092	5.44e-29	Up
ARHGEF26	-0.544361	0.000441017	Down
ARHGEF28	-0.267448	1.56e-06	Down
ARHGEF3	0.332017	0.0106941	NS
ARHGEF33	0.815905	0.431777	NS
ARHGEF35	0.590462	0.0169154	NS
ARHGEF37	0.551585	3.61e-09	Up
ARHGEF38	0.0257322	0.98977	NS
ARHGEF39	0.130096	0.566124	NS
ARHGEF4	0.566892	8.02e-12	Up
ARHGEF40	-0.470405	0.0477209	NS
ARHGEF5	0.319727	0.011771	NS
ARHGEF6	-0.509997	9.74e-07	Down
ARHGEF7	0.275049	0.00182647	NS
ARHGEF9	0.550255	0.00368408	NS
ARID1A	-0.0155077	0.709929	NS
ARID1B	0.12035	0.0488191	NS
ARID2	-0.104163	0.326447	NS
ARID3A	0.946145	1.58e-13	Up
ARID3B	-0.592946	3.45e-14	Down
ARID3C	-0.45979	0.485954	NS
ARID4A	0.276605	3.27e-05	Up
ARID4B	-0.37274	5.33e-05	Down
ARID5A	0.228108	0.203175	NS
ARID5B	0.725833	2.17e-44	Up
ARIH1	0.190407	0.00319573	NS
ARIH2	0.118088	0.00875109	NS
ARL1	-0.410922	1.19e-28	Down
ARL10	-0.413541	0.674397	NS
ARL13B	0.00116978	0.994033	NS
ARL14	-0.504363	0.215297	NS
ARL14EP	0.0339141	0.794846	NS
ARL14EPL	0.247953	0.722212	NS
ARL15	-1.3232	2.66e-17	Down
ARL16	0.358416	5.88e-06	Up
ARL17A	0.0610493	0.849867	NS
ARL17B	0.246968	0.777115	NS
ARL2	0.0188968	0.795023	NS
ARL2BP	0.308399	9.26e-08	Up
ARL3	0.0742868	0.535247	NS
ARL4A	0.0915771	0.170285	NS
ARL4C	-0.341124	1.9e-09	Down
ARL4D	0.417827	0.0187696	NS
ARL5A	0.368329	4.6e-07	Up
ARL5B	-0.844561	1.66e-28	Down
ARL6	-0.32882	0.0107191	NS
ARL6IP1	-1.21796	1.06e-188	Down
ARL6IP4	-0.19564	9.51e-06	NS
ARL6IP5	-0.264827	1.53e-06	Down
ARL6IP6	-0.43171	1.32e-08	Down
ARL8A	-0.000848881	0.994876	NS
ARL8B	-0.10493	0.0121562	NS
ARL9	1.21615	0.0208774	NS
ARMC1	-0.249753	9.6e-07	Down
ARMC10	-0.232072	0.000106343	Down
ARMC12	0.351438	0.604633	NS
ARMC2	0.482486	0.331529	NS
ARMC3	0.222526	0.893152	NS
ARMC5	0.078917	0.699746	NS
ARMC6	-0.0857226	0.167522	NS
ARMC7	0.236978	0.00149428	NS
ARMC8	-0.0439796	0.675503	NS
ARMC9	0.518609	3.33e-08	Up
ARMCX2	1.07663	0.0114455	NS
ARMCX3	0.577008	1.28e-13	Up
ARMCX5	0.314183	0.062631	NS
ARMCX5-GPRASP2	-0.520054	0.433675	NS
ARMCX6	0.42349	0.000396757	Up
ARMH1	0.835394	0.0468223	NS
ARMH3	0.257742	0.0225558	NS
ARMH4	0.735325	7.21e-13	Up
ARMT1	-0.252345	0.00328587	NS
ARNT	0.500968	2.11e-13	Up
ARNT2	-0.496652	0.714133	NS
ARNTL	0.276019	0.146546	NS
ARNTL2	-1.1604	0	Down
ARPC1A	0.322831	1.22e-33	Up
ARPC1B	-0.136953	6.56e-06	NS
ARPC2	-0.0101291	0.793848	NS
ARPC3	-0.170245	4.82e-08	NS
ARPC4	0.223927	9.93e-07	Up
ARPC4-TTLL3	0.834018	0.0273801	NS
ARPC5	-1.1999	2.38e-167	Down
ARPC5L	0.106209	0.0410177	NS
ARPIN	0.156787	0.544616	NS
ARPP19	-0.406649	3.49e-26	Down
ARPP21	0.452509	0.0861774	NS
ARRB1	0.30773	0.000688462	Up
ARRB2	0.318652	0.00144477	NS
ARRDC1	-0.0250305	0.827057	NS
ARRDC2	-0.058694	0.553232	NS
ARRDC3	0.879769	8.85e-40	Up
ARRDC4	0.427795	0.00406789	NS
ARSA	0.800566	8.12e-14	Up
ARSB	-0.403476	0.000140748	Down
ARSD	0.306181	0.0324415	NS
ARSG	0.883607	0.086628	NS
ARSI	-0.404716	0.0964736	NS
ARSJ	0.527037	1.26e-15	Up
ARSK	-0.343817	2.21e-06	Down
ARSL	0.192117	0.795662	NS
ARTN	-0.830847	1.17e-07	Down
ARV1	-0.19138	0.124276	NS
ARVCF	0.450024	0.000223166	Up
AS3MT	0.931773	0.00173312	NS
ASAH1	-0.145805	0.0130038	NS
ASAH2	0.101325	0.940791	NS
ASAH2B	-0.177329	0.0155538	NS
ASAP1	0.141992	1.2e-09	NS
ASAP2	-0.00383058	0.943272	NS
ASAP3	0.324516	0.00597742	NS
ASB1	-0.13245	0.0113	NS
ASB13	0.674858	0.0019174	NS
ASB14	-0.262055	0.811343	NS
ASB16	-0.389771	0.78024	NS
ASB2	-1.01722	0.592245	NS
ASB3	-1.34716	0.00795059	NS
ASB5	-0.0255594	0.989288	NS
ASB6	-0.0633907	0.381912	NS
ASB7	0.260326	0.00474038	NS
ASB8	0.264649	0.0040627	NS
ASB9	-0.96285	7.64e-24	Down
ASCC1	-0.133089	0.283679	NS
ASCC2	0.422249	2.08e-08	Up
ASCC3	-0.138099	0.00907599	NS
ASCL5	-0.638281	0.264118	NS
ASF1A	0.00189108	0.983454	NS
ASF1B	-0.847418	8.42e-49	Down
ASGR1	0.240979	0.716488	NS
ASH1L	0.0627848	0.266247	NS
ASH2L	-0.14879	0.160553	NS
ASIC1	-0.382406	0.00243801	NS
ASIC2	-2.53114	0.376373	NS
ASIC3	0.0352354	0.940791	NS
ASIC4	-0.711483	0.614768	NS
ASL	0.00911082	0.940838	NS
ASMTL-2	1.0217	0.466936	NS
ASNS	0.0580779	0.401527	NS
ASNSD1	0.308921	0.00106434	NS
ASPH	-0.467808	1.44e-197	Down
ASPHD1	1.14517	4.45e-17	Up
ASPHD2	-0.306617	0.119851	NS
ASPM	-0.706237	8.18e-39	Down
ASPN	1.01721	0.601319	NS
ASPRV1	-0.103763	0.943203	NS
ASPSCR1	0.215791	0.187899	NS
ASRGL1	-0.435699	0.000747552	Down
ASS1	0.722127	0.000132114	Up
ASTE1	-0.157591	0.46582	NS
ASTL	2.64468	0.401915	NS
ASTN2	0.155621	0.476452	NS
ASXL1	0.146767	2.07e-06	NS
ASXL2	-0.212752	0.000714693	Down
ASXL3	3.60409	0.0407122	NS
ATAD1	-0.20824	0.0483375	NS
ATAD2	-0.984579	7.96e-169	Down
ATAD2B	0.348573	0.00350677	NS
ATAD3A	-0.0962122	0.0648506	NS
ATAD3B	0.445648	1.77e-17	Up
ATAD3C	0.733007	0.571089	NS
ATAD5	-1.31103	1.46e-07	Down
ATAT1	0.00715609	0.972564	NS
ATE1	-0.266375	0.00923083	NS
ATF1	0.758288	4.06e-14	Up
ATF2	0.225179	0.00040466	Up
ATF3	0.599128	2.95e-12	Up
ATF4	0.0860074	0.0159968	NS
ATF5	0.377422	5.34e-16	Up
ATF6	-0.0640227	0.351797	NS
ATF6B	1.11824	2.2e-54	Up
ATF7	0.246732	0.00400746	NS
ATF7IP	0.0962509	0.186562	NS
ATF7IP2	-0.105611	0.683491	NS
ATG10	0.0161449	0.942631	NS
ATG101	0.140043	0.0225434	NS
ATG12	0.0827315	0.167258	NS
ATG13	0.480979	1.79e-19	Up
ATG14	0.611647	3.5e-42	Up
ATG16L1	-0.319589	2.33e-18	Down
ATG16L2	-0.674062	0.00644896	NS
ATG2A	0.553659	7.21e-22	Up
ATG2B	0.178524	0.0296359	NS
ATG3	-0.29444	9.97e-07	Down
ATG4A	0.0682594	0.619578	NS
ATG4B	-0.0339001	0.731481	NS
ATG4C	-0.0643696	0.512389	NS
ATG4D	-0.619188	7.41e-20	Down
ATG5	-0.0381259	0.596547	NS
ATG7	-0.212473	0.0109092	NS
ATG9A	-0.0926547	0.0177815	NS
ATG9B	0.0712871	0.963108	NS
ATIC	-0.232755	7.89e-09	Down
ATL1	1.07939	3.78e-10	Up
ATL2	-0.625696	1.98e-27	Down
ATL3	-0.317907	1.15e-15	Down
ATM	0.0596313	0.355051	NS
ATMIN	0.315314	2.35e-10	Up
ATN1	0.0403516	0.449365	NS
ATOH7	0.292673	0.711931	NS
ATOH8	2.7714	0.0101756	NS
ATOX1	0.0452889	0.570232	NS
ATP10A	-0.431676	0.762145	NS
ATP10D	-0.226592	0.0849474	NS
ATP11A	-0.0164453	0.873915	NS
ATP11B	-0.325967	5.79e-08	Down
ATP11C	-0.475692	1.45e-10	Down
ATP13A1	0.177896	0.000480906	NS
ATP13A2	-0.276353	3.2e-07	Down
ATP13A3	-0.839015	8.31e-124	Down
ATP1A1	-0.515961	2e-107	Down
ATP1A2	-0.21281	0.899855	NS
ATP1A3	-0.303874	0.000212826	Down
ATP1B1	-0.767959	5.27e-42	Down
ATP1B2	1.41702	0.387848	NS
ATP1B3	-0.218791	4.82e-05	Down
ATP23	-0.271248	0.111217	NS
ATP2A1	-0.383847	0.420559	NS
ATP2A2	-0.242339	7.16e-30	Down
ATP2A3	0.719718	0.000767699	Up
ATP2B1	-0.564254	2.08e-73	Down
ATP2B2	-0.116679	0.952876	NS
ATP2B4	0.316596	6.29e-17	Up
ATP2C1	0.0249647	0.626083	NS
ATP2C2	0.150301	0.940679	NS
ATP5F1A	-0.421468	8.55e-55	Down
ATP5F1B	-0.445385	1.3e-142	Down
ATP5F1C	-0.273736	5.29e-06	Down
ATP5F1D	-0.505917	5.24e-21	Down
ATP5F1E	0.0149453	0.687661	NS
ATP5IF1	0.205423	0.000445761	Up
ATP5MC1	-0.756459	1.16e-58	Down
ATP5MC2	-0.0182046	0.757003	NS
ATP5MC3	-0.516028	2.09e-63	Down
ATP5ME	-0.0343542	0.644975	NS
ATP5MF	0.125252	0.0591544	NS
ATP5MG	0.204725	2.36e-08	Up
ATP5MJ	-0.100406	0.123723	NS
ATP5MK	0.0107752	0.891661	NS
ATP5PB	0.0246868	0.650362	NS
ATP5PD	-0.376402	3.7e-21	Down
ATP5PF	0.187764	3.53e-07	NS
ATP5PO	-0.133361	1.14e-05	NS
ATP6AP1	-0.186836	0.000223553	NS
ATP6AP1L	0.496765	0.0373514	NS
ATP6AP2	-1.27431	2.85e-141	Down
ATP6V0A1	0.121438	0.92965	NS
ATP6V0A2	-0.0214283	0.841812	NS
ATP6V0A4	-2.19531	0.0648383	NS
ATP6V0B	-0.128077	5.68e-05	NS
ATP6V0C	0.111632	0.0056349	NS
ATP6V0D1	0.408787	3.42e-13	Up
ATP6V0D2	-0.64955	0.414502	NS
ATP6V0E1	0.46244	3.63e-32	Up
ATP6V0E2	-0.0607285	0.422158	NS
ATP6V1A	-0.312321	7.93e-12	Down
ATP6V1B1	-0.562586	0.713172	NS
ATP6V1B2	0.15626	0.00723882	NS
ATP6V1C1	-0.362684	4.09e-21	Down
ATP6V1C2	0.87579	0.672392	NS
ATP6V1D	-0.3389	2.03e-25	Down
ATP6V1E1	-0.132072	0.00727263	NS
ATP6V1E2	0.567563	0.0013127	NS
ATP6V1F	0.638755	7.72e-36	Up
ATP6V1FNB	0.439096	0.189701	NS
ATP6V1G1	0.640398	3.59e-36	Up
ATP6V1G2	-1.5105	0.000619029	Down
ATP6V1H	-0.0246403	0.874451	NS
ATP7A	-0.271924	0.0193371	NS
ATP7B	-0.343369	0.11511	NS
ATP8A1	-0.633859	0.000153212	Down
ATP8A2	-1.46627	0.354817	NS
ATP8B1	0.0407168	0.768641	NS
ATP8B2	-0.165454	0.000438877	NS
ATP8B3	-0.738991	6.79e-07	Down
ATP8B4	0.824029	0.403158	NS
ATP9A	0.135856	0.00898884	NS
ATP9B	0.247127	0.0810224	NS
ATPAF1	-0.0692203	0.21133	NS
ATPAF2	0.414888	0.0141082	NS
ATPSCKMT	0.237789	0.0621261	NS
ATR	-0.464388	6.65e-10	Down
ATRAID	-0.148331	0.0105532	NS
ATRIP	-0.408955	0.00182944	NS
ATRN	-0.0886603	0.0527541	NS
ATRX	0.180272	0.000526504	NS
ATXN1	0.33264	4.04e-07	Up
ATXN10	-0.136311	0.00130068	NS
ATXN1L	-0.378037	1.05e-09	Down
ATXN2	0.0443172	0.559261	NS
ATXN2L	-0.00717883	0.899024	NS
ATXN3	0.327384	0.00562995	NS
ATXN7	0.0649894	0.64639	NS
ATXN7L1	-0.416414	0.000941111	Down
ATXN7L2	0.411537	0.0436369	NS
ATXN7L3	0.325935	1.82e-20	Up
ATXN7L3B	0.320585	1.51e-15	Up
AUH	-0.380202	0.000249165	Down
AUNIP	-0.50749	0.0225434	NS
AUP1	0.313627	5.97e-17	Up
AURKA	-0.493773	9.77e-49	Down
AURKAIP1	-0.257089	1.61e-16	Down
AURKB	-0.631257	1.57e-11	Down
AURKC	0.30887	0.53275	NS
AVEN	0.246022	0.230251	NS
AVIL	0.5989	0.135595	NS
AVL9	-0.867374	1.44e-55	Down
AVPI1	0.216134	0.19058	NS
AWAT2	0.706547	0.355899	NS
AXDND1	1.55259	0.383713	NS
AXIN1	0.532925	2.7e-15	Up
AXIN2	-0.509155	0.00308388	NS
AXL	-0.32394	1.98e-53	Down
AZGP1	2.09409	0.0143135	NS
AZI2	-0.0989511	0.184885	NS
AZIN1	-0.152253	1.22e-09	NS
AZIN2	0.946102	1.01e-05	Up
AZU1	0.128757	0.956678	NS
B2M	-1.92234	0	Down
B3GALNT1	-0.561081	1.38e-30	Down
B3GALNT2	-0.0239068	0.814376	NS
B3GALT1	0.678625	5.21e-05	Up
B3GALT4	1.16003	0.230116	NS
B3GALT5	-1.88859	2.78e-82	Down
B3GALT6	0.396799	1.66e-20	Up
B3GALT9	0.432681	0.0205313	NS
B3GAT2	0.194697	0.870032	NS
B3GAT3	-0.276362	0.000353326	Down
B3GLCT	-0.379887	0.221744	NS
B3GNT2	-0.840625	8.74e-15	Down
B3GNT3	-1.53147	3.93e-09	Down
B3GNT4	0.126851	0.731481	NS
B3GNT5	-0.485533	3.7e-30	Down
B3GNT6	-1.09343	0.535688	NS
B3GNT7	0.504091	0.639372	NS
B3GNT9	0.659076	0.000106299	Up
B3GNTL1	-0.250772	0.292333	NS
B4GALNT1	0.000158106	0.998454	NS
B4GALNT2	-0.280578	0.815587	NS
B4GALNT3	0.0613071	0.956149	NS
B4GALNT4	1.21545	2.79e-55	Up
B4GALT1	0.962625	5.85e-53	Up
B4GALT2	0.137935	0.00110802	NS
B4GALT3	0.0194238	0.795724	NS
B4GALT4	0.113498	0.149331	NS
B4GALT5	-0.0016654	0.981136	NS
B4GALT6	-0.633478	8.32e-11	Down
B4GALT7	0.238259	0.000180551	Up
B4GAT1	-0.673141	4.84e-29	Down
B9D1	0.259058	0.144877	NS
B9D2	-0.0288366	0.939102	NS
BAALC	-2.68913	0.322286	NS
BAAT	0.229178	0.797146	NS
BABAM1	0.105246	0.0317091	NS
BABAM2	-0.106505	0.374705	NS
BACE1	0.324585	3.87e-09	Up
BACE2	-0.0435207	0.341634	NS
BACH1	0.0531925	0.493583	NS
BACH2	-0.197901	0.295212	NS
BAD	0.0515597	0.395946	NS
BAG1	0.157807	0.0485766	NS
BAG2	-0.437352	1.36e-14	Down
BAG3	-0.596654	6.89e-45	Down
BAG4	0.10742	0.266743	NS
BAG5	-0.387022	3.26e-10	Down
BAG6	0.00922078	0.812008	NS
BAHCC1	0.242175	0.000107261	Up
BAHD1	0.612973	1.85e-24	Up
BAIAP2	0.187256	0.0054269	NS
BAIAP2L1	-0.0151621	0.857819	NS
BAIAP2L2	-1.90025	0.201262	NS
BAIAP3	0.893972	1.54e-18	Up
BAK1	-0.389196	7.47e-15	Down
BAMBI	-0.19399	0.189525	NS
BANF1	-0.104137	0.00574756	NS
BANK1	0.148257	0.570607	NS
BANP	0.210162	0.0743997	NS
BAP1	-0.139568	0.00153711	NS
BARD1	-1.52968	7.95e-45	Down
BARX1	1.89341	0.296408	NS
BASP1	0.0292366	0.474784	NS
BATF2	-0.177977	0.800043	NS
BATF3	-0.911043	0.000443195	Down
BAX	0.227946	0.000583773	Up
BAZ1A	0.404111	1.72e-12	Up
BAZ1B	-0.510268	1.34e-49	Down
BAZ2A	0.161047	0.000128758	NS
BAZ2B	0.279466	0.00576417	NS
BBC3	0.949652	0.000928478	Up
BBIP1	-0.0232931	0.902463	NS
BBLN	-0.0134127	0.931899	NS
BBOF1	0.373511	0.209914	NS
BBS1	0.0759531	0.636408	NS
BBS10	0.259592	0.000151468	Up
BBS12	0.257551	0.241664	NS
BBS2	0.425693	2.57e-08	Up
BBS4	0.00296785	0.987318	NS
BBS5	0.275992	0.08248	NS
BBS7	-0.0343815	0.849371	NS
BBS9	0.333616	0.00343982	NS
BBX	-0.051404	0.329595	NS
BCAM	0.38231	4.03e-08	Up
BCAN	1.88275	0.31061	NS
BCAP29	0.0469838	0.940791	NS
BCAP31	0.0188855	0.666829	NS
BCAR1	-0.0975776	0.0290962	NS
BCAR3	0.399251	1.54e-49	Up
BCAS2	0.150148	0.0850763	NS
BCAS3	0.33658	0.00136899	NS
BCAS4	-0.0487606	0.713694	NS
BCAT1	-0.366887	0.333814	NS
BCAT2	0.399481	9e-09	Up
BCCIP	-0.283882	3.33e-12	Down
BCDIN3D	0.111905	0.459226	NS
BCHE	0.150064	0.768292	NS
BCKDHA	0.302965	0.00091578	Up
BCKDHB	0.321205	0.11536	NS
BCKDK	0.654944	5.09e-40	Up
BCL10	-0.00986551	0.878264	NS
BCL11A	0.494385	0.415814	NS
BCL11B	0.527214	0.572442	NS
BCL2	-0.0039868	0.995545	NS
BCL2A1	-1.02184	1.53e-07	Down
BCL2L1	0.0730346	0.00331881	NS
BCL2L10	0.392519	0.776171	NS
BCL2L11	0.15151	0.151265	NS
BCL2L12	-0.166188	0.00539183	NS
BCL2L13	0.400589	1.35e-12	Up
BCL2L15	-0.15684	0.941729	NS
BCL2L2	0.659879	8.68e-28	Up
BCL2L2-PABPN1	1.78872	0.460364	NS
BCL3	-0.0758318	0.481213	NS
BCL6	-0.0683693	0.309918	NS
BCL6B	-1.734	0.692176	NS
BCL7A	1.63587	1e-125	Up
BCL7B	1.06679	4.8e-52	Up
BCL7C	0.337054	2.03e-08	Up
BCL9	0.00542768	0.952911	NS
BCL9L	-0.170817	1.16e-06	NS
BCLAF1	-0.289824	2.6e-11	Down
BCLAF3	-0.0254212	0.864547	NS
BCO1	-2.61911	0.110678	NS
BCO2	0.310621	0.569047	NS
BCOR	-0.301485	0.000123237	Down
BCORL1	0.375135	8.19e-06	Up
BCR	0.206566	0.000128373	Up
BCS1L	-0.238184	0.00213326	NS
BDH1	0.531927	0.166579	NS
BDH2	0.853024	6.34e-08	Up
BDKRB1	0.405143	0.0533203	NS
BDKRB2	0.58611	0.000684257	Up
BDNF	-0.00463226	0.982842	NS
BDP1	-0.0738546	0.365884	NS
BEAN1	0.939384	0.0654999	NS
BECN1	0.299513	5.8e-06	Up
BEGAIN	0.66242	0.169591	NS
BEND3	-0.41224	0.0173265	NS
BEND4	-0.392014	0.00365111	NS
BEND5	0.824262	0.0061024	NS
BEND6	-0.569284	0.000537278	Down
BEND7	0.448282	0.171282	NS
BEST1	-0.184395	0.778662	NS
BEST2	0.818426	0.740862	NS
BEST3	-3.34555	4.01e-16	Down
BEST4	-0.856875	0.653041	NS
BET1	-1.07904	1.02e-29	Down
BET1L	0.267414	2.42e-05	Up
BEX2	0.859955	0.263103	NS
BEX3	0.126478	0.0395144	NS
BEX4	0.45096	0.380147	NS
BEX5	-2.06333	0.383063	NS
BFAR	-0.122822	0.0494034	NS
BFSP1	-0.493218	0.23261	NS
BGLAP	-1.91887	0.483176	NS
BGN	0.639583	0.0281193	NS
BHLHA15	0.942789	1.67e-10	Up
BHLHE40	-0.571179	3.27e-60	Down
BHLHE41	0.290742	4.2e-14	Up
BICC1	0.53236	0.00105909	NS
BICD1	0.356249	0.00383648	NS
BICD2	1.23407	2.06e-93	Up
BICDL1	1.14863	1.09e-09	Up
BICRA	0.750509	4.41e-11	Up
BICRAL	0.0204014	0.888734	NS
BID	-0.126396	0.14647	NS
BIK	0.0318894	0.937461	NS
BIN1	0.0795694	0.222447	NS
BIN2	-1.56345	0.500483	NS
BIN3	0.501266	3.38e-05	Up
BIRC2	0.046864	0.422589	NS
BIRC3	-0.869832	3.1e-14	Down
BIRC5	0.518647	8.29e-62	Up
BIRC6	-0.10553	0.00366549	NS
BIVM	0.356322	0.0550268	NS
BLCAP	-0.00205664	0.9663	NS
BLID	0.282065	0.617236	NS
BLM	-0.867345	3.6e-12	Down
BLMH	-0.0750884	0.645345	NS
BLOC1S1	-0.106972	0.416124	NS
BLOC1S2	-1.57084	3.14e-40	Down
BLOC1S3	-0.110562	0.372726	NS
BLOC1S4	0.128656	0.323009	NS
BLOC1S5	-0.508863	2.79e-09	Down
BLOC1S6	0.222653	0.00148348	NS
BLVRA	-0.297882	4.86e-06	Down
BLVRB	0.0655633	0.33002	NS
BLZF1	0.117575	0.231452	NS
BMERB1	0.103059	0.741504	NS
BMF	0.730354	6.31e-06	Up
BMI1	0.223995	0.0569995	NS
BMP1	0.141457	0.136994	NS
BMP2	2.48983	6.13e-11	Up
BMP2K	-0.741021	1.04e-19	Down
BMP3	1.89363	2.45e-05	Up
BMP4	-0.265665	0.405423	NS
BMP6	-1.0587	8.48e-06	Down
BMP7	2.33514	0.24121	NS
BMP8A	-0.579235	0.19237	NS
BMP8B	-0.583215	0.000361296	Down
BMPER	-2.4986	0.0669582	NS
BMPR1A	-0.186523	0.217622	NS
BMPR1B	-0.383134	0.00285914	NS
BMPR2	0.111503	0.0360572	NS
BMS1	0.157934	0.000423483	NS
BMT2	-0.399209	2.74e-05	Down
BNC1	-0.620859	0.00073152	Down
BNC2	0.076335	0.297639	NS
BNIP1	-0.217286	0.18598	NS
BNIP2	-0.0151502	0.842265	NS
BNIP3	-0.0476996	0.0696853	NS
BNIP3L	0.373439	3.16e-25	Up
BNIPL	0.700939	0.134156	NS
BOC	-0.309523	0.0192958	NS
BOD1	0.344317	1.69e-15	Up
BOD1L1	0.198786	0.00161873	NS
BOK	0.467713	2.36e-18	Up
BOLA1	-0.126223	0.571738	NS
BOLA2-SMG1P6	0.366435	0.476997	NS
BOLA2B	-0.932302	0.132223	NS
BOLA3	-0.0856778	0.275915	NS
BOP1	-0.345767	1.8e-30	Down
BORA	0.0798225	0.706913	NS
BORCS5	-0.19806	0.409458	NS
BORCS6	0.140373	0.31311	NS
BORCS7	0.483014	0.0110479	NS
BORCS8	0.0498341	0.859203	NS
BPGM	0.170311	0.0753824	NS
BPHL	0.362462	1.24e-05	Up
BPNT1	-0.0871732	0.169318	NS
BPNT2	-0.113966	0.116912	NS
BPTF	0.20775	7.47e-07	Up
BRAF	-0.0194248	0.849852	NS
BRAP	0.0758358	0.300788	NS
BRAT1	-0.230356	0.000128152	Down
BRCA1	-0.831143	8.98e-20	Down
BRCA2	-0.72508	1.15e-06	Down
BRCC3	-0.0619167	0.52665	NS
BRD1	0.0235313	0.818562	NS
BRD2	-0.0611191	0.0859213	NS
BRD3	0.658016	4.01e-24	Up
BRD3OS	0.529385	2.06e-12	Up
BRD4	0.153265	0.000164409	NS
BRD7	0.196877	0.00187714	NS
BRD8	-0.0547565	0.491916	NS
BRD9	0.471326	7.43e-17	Up
BRF1	0.158744	0.0110311	NS
BRF2	0.421451	3.3e-06	Up
BRI3	0.563571	2.99e-29	Up
BRI3BP	-0.371447	6.67e-12	Down
BRICD5	-0.81143	0.0934137	NS
BRINP2	0.126877	0.176003	NS
BRIP1	-0.8582	6.92e-32	Down
BRIX1	-0.336742	1.02e-07	Down
BRK1	0.540386	1.13e-46	Up
BRME1	-0.221816	0.190071	NS
BRMS1	-0.0219358	0.771629	NS
BRMS1L	-0.0683103	0.590933	NS
BROX	0.480432	6.09e-24	Up
BRPF1	0.476144	3.15e-09	Up
BRPF3	0.0983056	0.0420158	NS
BRSK1	-0.00299991	0.980195	NS
BRSK2	0.201377	0.333814	NS
BRWD1	-0.245568	1.41e-10	Down
BRWD3	-0.779986	4.98e-22	Down
BSCL2	0.368215	2.71e-06	Up
BSDC1	0.654917	3.72e-53	Up
BSG	0.274325	4.72e-29	Up
BSN	1.3114	1.99e-08	Up
BSPRY	-0.0513275	0.981585	NS
BST1	0.0137409	0.992401	NS
BST2	0.877673	0.185642	NS
BTAF1	0.158159	0.0111724	NS
BTBD1	-0.27445	1.03e-10	Down
BTBD10	0.173667	0.0355722	NS
BTBD11	0.0563056	0.641902	NS
BTBD16	1.31158	0.660775	NS
BTBD19	-0.845356	0.197814	NS
BTBD2	0.730208	3.88e-70	Up
BTBD3	-0.0533489	0.575078	NS
BTBD6	0.0758558	0.128127	NS
BTBD7	0.0951315	0.0350872	NS
BTBD8	0.112468	0.547941	NS
BTBD9	0.718526	1.94e-09	Up
BTC	0.501002	0.0505195	NS
BTD	0.284975	0.0273172	NS
BTF3	-0.871868	5.05e-187	Down
BTF3L4	-0.513632	1.69e-18	Down
BTG1	0.250282	1.24e-06	Up
BTG2	0.82881	2.39e-06	Up
BTG3	-0.751558	2.52e-06	Down
BTG4	-3.04262	0.26092	NS
BTK	0.0564157	0.967689	NS
BTLA	0.0272073	0.984717	NS
BTN1A1	-0.214204	0.91316	NS
BTN2A1	-0.0920552	0.232408	NS
BTN2A2	-0.275313	0.017117	NS
BTN3A1	0.462159	4.1e-07	Up
BTN3A2	0.166116	0.145569	NS
BTN3A3	0.466991	0.000415917	Up
BTNL8	2.3295	0.308981	NS
BTNL9	0.388939	0.0456597	NS
BTRC	-1.10935	1.15e-52	Down
BUB1	-0.376881	2.61e-24	Down
BUB1B	-0.101653	0.112193	NS
BUB1B-PAK6	-0.50842	0.365192	NS
BUB3	-0.710172	1.41e-111	Down
BUD13	-0.0966446	0.442784	NS
BUD23	-0.496321	1.34e-30	Down
BUD31	0.0409108	0.559647	NS
BYSL	-0.184048	0.00606893	NS
BZW1	0.0198947	0.422542	NS
BZW2	-0.272473	5.52e-12	Down
C10orf143	0.514794	0.556608	NS
C10orf88	0.0353683	0.818562	NS
C10orf90	0.0361443	0.97939	NS
C10orf95	0.911757	0.55975	NS
C11orf1	0.693635	0.00211989	NS
C11orf21	1.33423	0.535688	NS
C11orf24	-0.0632395	0.337108	NS
C11orf49	0.611491	1.4e-06	Up
C11orf52	-0.281898	0.732544	NS
C11orf54	-0.148621	0.129283	NS
C11orf58	-1.00517	9.73e-105	Down
C11orf65	-0.552675	0.571716	NS
C11orf68	0.0797335	0.0325825	NS
C11orf71	0.882999	2.07e-07	Up
C11orf80	-0.016216	0.921118	NS
C11orf86	-2.30015	0.244169	NS
C11orf91	-0.744691	0.365045	NS
C11orf94	0.812198	0.256123	NS
C11orf96	0.832688	0.548453	NS
C11orf98	0.862077	0.113648	NS
C12orf29	-0.214253	0.0153871	NS
C12orf4	-0.333864	0.00168353	NS
C12orf42	-2.47132	0.106176	NS
C12orf43	0.0883503	0.213897	NS
C12orf56	-0.362156	0.202743	NS
C12orf57	-0.56505	3.44e-13	Down
C12orf60	-0.00134406	0.998029	NS
C12orf73	-0.0166349	0.914574	NS
C12orf75	-0.308952	1.1e-20	Down
C12orf76	-0.638527	9.59e-05	Down
C13orf46	0.325011	0.605507	NS
C14orf119	-0.0462576	0.59731	NS
C14orf28	0.540242	0.000405694	Up
C14orf39	0.833565	0.0475853	NS
C14orf93	0.287769	0.153855	NS
C15orf39	-0.437947	1.38e-08	Down
C15orf40	-0.0559583	0.670033	NS
C15orf48	-0.651474	0.566816	NS
C15orf61	0.0957137	0.640204	NS
C15orf62	0.0889579	0.90321	NS
C15orf65	-0.157371	0.752908	NS
C16orf46	0.0614062	0.865012	NS
C16orf72	0.0668037	0.27625	NS
C16orf74	-0.0604262	0.622332	NS
C16orf86	2.14816	0.289605	NS
C16orf87	-0.0916609	0.663178	NS
C16orf91	0.101059	0.413647	NS
C16orf95	-0.134282	0.803099	NS
C17orf100	0.285855	0.468959	NS
C17orf107	-0.371245	0.813083	NS
C17orf113	0.140721	0.806777	NS
C17orf49	0.461545	0.000271949	Up
C17orf58	0.2168	0.0791811	NS
C17orf64	1.40943	0.609132	NS
C17orf67	0.0940369	0.505069	NS
C17orf75	-0.105525	0.482924	NS
C17orf80	-0.280696	4.96e-06	Down
C17orf97	0.68672	0.0924247	NS
C18orf21	-0.173301	0.190331	NS
C18orf25	0.0648979	0.498891	NS
C18orf32	0.667529	0.0104088	NS
C18orf54	-0.855555	2.35e-19	Down
C19orf12	0.588292	6.09e-12	Up
C19orf18	0.302069	0.827828	NS
C19orf25	-0.0457025	0.651402	NS
C19orf33	0.771508	9.78e-65	Up
C19orf38	-0.194541	0.772324	NS
C19orf44	-0.00105911	0.99555	NS
C19orf47	-0.334445	0.0043581	NS
C19orf53	0.00527161	0.919373	NS
C19orf54	-0.103847	0.668553	NS
C19orf67	0.76641	0.720152	NS
C19orf71	1.01893	0.295966	NS
C19orf73	0.741136	0.313247	NS
C19orf81	0.0434022	0.835152	NS
C19orf84	-0.937068	0.797338	NS
C1D	-0.00748559	0.952876	NS
C1GALT1	-0.0910264	0.193264	NS
C1GALT1C1	0.243238	0.0500798	NS
C1QBP	-0.084584	0.0256785	NS
C1QL1	-0.409826	0.00145286	NS
C1QL4	0.0561764	0.731637	NS
C1QTNF1	-0.0134276	0.954615	NS
C1QTNF12	0.315772	0.653545	NS
C1QTNF2	-1.6321	0.161439	NS
C1QTNF3	0.887745	0.222154	NS
C1QTNF4	0.263975	0.842265	NS
C1QTNF6	-0.278575	0.196644	NS
C1QTNF8	-1.23037	0.648091	NS
C1R	1.19326	3.03e-22	Up
C1RL	1.19195	4.85e-10	Up
C1S	1.79166	9.39e-17	Up
C1orf105	-2.02005	0.00501872	NS
C1orf109	-0.456749	8.2e-19	Down
C1orf112	-0.8202	5.01e-18	Down
C1orf115	0.750948	1.5e-07	Up
C1orf116	0.264287	0.300172	NS
C1orf122	0.744449	2.73e-51	Up
C1orf131	-0.177977	0.29298	NS
C1orf159	-0.0379377	0.722015	NS
C1orf162	-0.347231	0.389859	NS
C1orf167	3.94041	0.05636	NS
C1orf174	-0.0957985	0.158456	NS
C1orf198	-0.178294	0.0137995	NS
C1orf21	0.468797	2.05e-05	Up
C1orf216	0.446463	2.23e-11	Up
C1orf226	-0.711449	0.000141155	Down
C1orf35	-0.11327	0.117414	NS
C1orf43	-0.0212455	0.556106	NS
C1orf50	-0.0464263	0.704793	NS
C1orf52	-0.436093	1.48e-14	Down
C1orf53	-0.31501	0.449113	NS
C1orf54	-0.334559	0.488515	NS
C1orf56	0.711124	0.00105156	NS
C1orf74	-0.0387187	0.828091	NS
C2	1.42271	4.54e-05	Up
C20orf141	0.0618498	0.973094	NS
C20orf144	0.981562	0.587172	NS
C20orf204	0.0336391	0.960997	NS
C20orf27	0.266428	1.22e-09	Up
C20orf96	0.554544	0.00276216	NS
C21orf58	-0.282687	0.03001	NS
C21orf91	-1.08436	1.25e-12	Down
C22orf23	0.297985	0.666191	NS
C22orf39	-0.534851	4.05e-07	Down
C2CD2	0.706403	1.23e-163	Up
C2CD2L	-0.287827	0.00144894	NS
C2CD3	0.0210252	0.798693	NS
C2CD4A	1.59712	0.0539775	NS
C2CD4C	1.21469	0.0810396	NS
C2CD5	-0.142816	0.073983	NS
C2CD6	-1.28431	0.609092	NS
C2orf15	0.720016	0.104686	NS
C2orf42	0.164498	0.160732	NS
C2orf49	0.152039	0.062483	NS
C2orf50	-0.116678	0.933811	NS
C2orf66	0.987231	0.38263	NS
C2orf68	0.0794381	0.367245	NS
C2orf69	-0.480725	1.06e-14	Down
C2orf72	2.01971	2.37e-09	Up
C2orf74	0.201169	0.222014	NS
C2orf76	-0.0489182	0.835088	NS
C2orf81	0.647361	0.000389812	Up
C2orf88	1.10422	0.525495	NS
C2orf92	0.0869656	0.841851	NS
C3	0.771025	0.0739347	NS
C3AR1	-1.89901	0.064587	NS
C3orf14	0.558071	0.192938	NS
C3orf18	0.627363	5.9e-27	Up
C3orf20	0.0107661	0.985548	NS
C3orf33	0.029086	0.92965	NS
C3orf38	-0.0538831	0.586655	NS
C3orf52	0.282956	0.0785295	NS
C3orf62	0.0166865	0.940791	NS
C3orf80	-0.57866	0.391746	NS
C3orf86	3.4855	0.0732794	NS
C4A	0.783698	0.450965	NS
C4B	1.41507	0.398922	NS
C4BPB	-1.64658	0.594088	NS
C4orf19	-0.072454	0.764783	NS
C4orf3	0.771367	9.74e-92	Up
C4orf33	-0.0593726	0.874922	NS
C4orf36	0.207185	0.653684	NS
C4orf46	-0.522928	5.93e-10	Down
C4orf47	0.751886	0.000721244	Up
C4orf48	0.380475	2.48e-06	Up
C4orf50	2.32038	0.0244423	NS
C5	-1.47245	1.15e-36	Down
C5AR1	0.522083	0.656566	NS
C5AR2	-0.621624	0.701164	NS
C5orf15	0.240518	0.000277975	Up
C5orf22	-1.20598	4.79e-54	Down
C5orf24	0.415877	1.13e-15	Up
C5orf34	-0.611118	9.5e-09	Down
C5orf46	0.389463	5.6e-15	Up
C5orf47	1.80285	0.427858	NS
C5orf49	2.51313	0.241924	NS
C5orf51	-0.151435	0.261777	NS
C5orf52	-1.205	0.507233	NS
C5orf63	-0.061158	0.901486	NS
C6	2.93528	0.376431	NS
C6orf120	-0.548282	1.28e-12	Down
C6orf132	0.305246	0.560518	NS
C6orf136	0.223654	0.104721	NS
C6orf141	0.40336	2.75e-07	Up
C6orf163	1.07389	0.222549	NS
C6orf201	-0.0352504	0.962017	NS
C6orf226	0.104518	0.717909	NS
C6orf47	1.02928	2.98e-30	Up
C6orf52	0.0223478	0.966504	NS
C6orf62	0.272336	6.46e-14	Up
C6orf89	-0.373282	3.27e-15	Down
C7orf25	0.448973	8.52e-07	Up
C7orf26	-0.318319	0.000135337	Down
C7orf31	0.0104003	0.979187	NS
C7orf50	0.415605	2.45e-17	Up
C7orf57	-0.0632833	0.942345	NS
C7orf61	0.7276	0.0751931	NS
C8G	-0.0116191	0.993806	NS
C8orf33	-0.0911493	0.0186338	NS
C8orf34	-0.62253	0.790022	NS
C8orf37	-1.60418	2.47e-26	Down
C8orf44-SGK3	0.133312	0.776298	NS
C8orf58	0.00972039	0.956234	NS
C8orf76	0.181751	0.541447	NS
C8orf82	0.724193	6.72e-50	Up
C8orf88	0.176041	0.82255	NS
C8orf89	0.858078	0.496443	NS
C9orf116	0.435973	0.313831	NS
C9orf152	-3.2148	2.86e-15	Down
C9orf153	0.211941	0.869058	NS
C9orf163	0.403505	0.466173	NS
C9orf24	-0.622915	0.624636	NS
C9orf40	-0.21697	0.316034	NS
C9orf43	0.483848	0.441561	NS
C9orf47	0.0738675	0.912027	NS
C9orf64	0.101995	0.689849	NS
C9orf72	-0.202683	0.13375	NS
C9orf78	0.615328	5.43e-21	Up
C9orf85	-0.176842	0.343588	NS
CA11	0.933736	2.9e-06	Up
CA12	0.151827	6.33e-05	NS
CA13	-0.492108	0.149989	NS
CA14	1.151	0.248152	NS
CA2	0.963609	0.638002	NS
CA3	-2.75912	0.197462	NS
CA5B	-1.07299	2.17e-35	Down
CA9	0.48698	1.04e-17	Up
CAAP1	-0.221489	0.0752229	NS
CAB39	-0.0917681	0.0286648	NS
CAB39L	0.387324	0.0595489	NS
CABCOCO1	0.879957	0.509922	NS
CABIN1	0.397219	1.12e-10	Up
CABLES1	-0.0582576	0.522791	NS
CABLES2	0.711765	3.33e-29	Up
CABP1	0.196686	0.715392	NS
CABP4	0.649159	0.776469	NS
CABP7	-1.19072	0.538199	NS
CABYR	-0.0511168	0.780512	NS
CACFD1	1.28713	4.25e-26	Up
CACHD1	0.159247	0.0667757	NS
CACNA1A	0.399995	0.232187	NS
CACNA1B	0.0538315	0.984164	NS
CACNA1E	0.331938	0.901697	NS
CACNA1G	0.425293	0.247361	NS
CACNA1H	0.287058	2.37e-06	Up
CACNA1I	0.0034161	0.997607	NS
CACNA1S	1.62984	0.255419	NS
CACNA2D1	-0.162601	0.455845	NS
CACNA2D2	0.219808	0.412371	NS
CACNA2D3	0.528102	0.808454	NS
CACNB1	0.181492	0.433335	NS
CACNB3	0.698842	7.88e-25	Up
CACNB4	-3.33276	0.17433	NS
CACNG2	-3.72768	0.222254	NS
CACNG4	0.170256	0.97702	NS
CACNG7	1.14072	0.499085	NS
CACNG8	-0.1761	0.445142	NS
CACTIN	0.147849	0.0555368	NS
CACUL1	-1.00691	6.65e-76	Down
CACYBP	-0.5193	1.61e-25	Down
CAD	-0.0964563	0.00737446	NS
CADM1	0.266422	0.910595	NS
CADM2	1.28211	2.69e-11	Up
CADM4	0.561985	2.4e-05	Up
CADPS2	-0.51154	2.45e-07	Down
CAGE1	0.770848	0.477156	NS
CALB1	0.637141	0.00125901	NS
CALB2	0.748129	0.593956	NS
CALCOCO1	0.687017	6.43e-09	Up
CALCOCO2	0.145633	0.00161744	NS
CALCRL	-0.554662	0.329561	NS
CALD1	0.313438	1.95e-12	Up
CALHM2	0.422531	0.234127	NS
CALHM3	1.73087	0.0141632	NS
CALHM5	-0.226153	0.911001	NS
CALM1	0.221502	1.03e-14	Up
CALM2	-0.530804	4.87e-66	Down
CALM3	0.208554	1.27e-16	Up
CALML4	-0.0225865	0.941585	NS
CALML6	2.25953	0.168727	NS
CALR	0.609089	0	Up
CALR3	3.52864	0.0423368	NS
CALU	-0.0463267	0.0622141	NS
CALY	-0.885358	0.345038	NS
CAMK1	0.106891	0.223177	NS
CAMK1D	0.482644	0.0506745	NS
CAMK1G	-4.12245	0.150549	NS
CAMK2A	1.13539	0.260243	NS
CAMK2B	-0.68408	0.00203843	NS
CAMK2D	0.180619	0.00129634	NS
CAMK2G	0.505699	5.79e-60	Up
CAMK2N1	0.346666	0.030558	NS
CAMK2N2	0.716193	4.53e-06	Up
CAMK4	-0.9127	0.0874287	NS
CAMKK1	-0.477127	5.86e-05	Down
CAMKK2	0.205092	0.00014415	Up
CAMKMT	-0.457157	0.0465014	NS
CAMLG	0.635832	7.54e-10	Up
CAMSAP1	0.0772416	0.277785	NS
CAMSAP2	-0.0279969	0.540057	NS
CAMSAP3	0.149219	0.119481	NS
CAMTA1	0.325255	0.00108927	NS
CAMTA2	0.194953	0.0135823	NS
CAND1	-0.100634	0.00715847	NS
CAND2	-0.646376	0.00264369	NS
CANT1	0.217729	1.05e-12	Up
CANX	-0.129938	1.51e-12	NS
CAP1	-0.250127	1.67e-31	Down
CAP2	-0.224418	0.000215578	Down
CAPG	0.0998025	0.0849726	NS
CAPN1	0.207968	7.7e-11	Up
CAPN10	0.0272357	0.866553	NS
CAPN11	1.27868	0.57508	NS
CAPN12	1.28127	0.0673265	NS
CAPN14	0.00221755	0.998183	NS
CAPN15	-0.198156	0.000263004	NS
CAPN2	-0.603452	1.02e-244	Down
CAPN3	0.963152	0.255604	NS
CAPN5	-0.0949623	0.237595	NS
CAPN7	0.296765	5.12e-06	Up
CAPN8	-3.21589	2.71e-09	Down
CAPN9	2.20893	0.466936	NS
CAPNS1	-0.270394	1.64e-11	Down
CAPRIN1	-0.153454	2.41e-08	NS
CAPRIN2	-0.0684397	0.324962	NS
CAPS	1.20128	1.44e-21	Up
CAPS2	0.498896	0.0871013	NS
CAPSL	1.2475	0.504863	NS
CAPZA1	-0.694561	5.14e-86	Down
CAPZA2	-0.0295601	0.593474	NS
CAPZB	0.0271618	0.603207	NS
CARD10	-0.20842	0.0437777	NS
CARD14	0.59409	0.466805	NS
CARD16	-2.84402	0.0719486	NS
CARD19	-0.186844	0.021467	NS
CARD6	-0.11526	0.626116	NS
CARD8	-0.208819	0.119255	NS
CARD9	-0.0451688	0.967687	NS
CARF	0.207587	0.51639	NS
CARHSP1	0.242519	0.000353255	Up
CARM1	0.318732	9.22e-21	Up
CARMIL1	-0.26018	0.0001938	Down
CARMIL2	1.86964	0.0146716	NS
CARMIL3	1.16384	0.382772	NS
CARNMT1	0.252427	0.00506934	NS
CARNS1	-0.551607	0.574776	NS
CARS1	0.340215	3.49e-08	Up
CARS2	0.103677	0.278521	NS
CASC3	-0.0531443	0.501202	NS
CASD1	-0.212387	0.0173265	NS
CASK	0.150903	0.0900974	NS
CASKIN1	0.479724	0.163572	NS
CASKIN2	0.0495141	0.554471	NS
CASP1	-0.214994	0.870125	NS
CASP10	-0.284322	0.448714	NS
CASP2	-0.572537	1.63e-26	Down
CASP3	0.0311158	0.77361	NS
CASP4	-0.0177263	0.916081	NS
CASP6	1.09961	9.25e-23	Up
CASP7	1.19524	5.77e-25	Up
CASP8	0.219782	0.018307	NS
CASP8AP2	-0.320863	0.00132819	NS
CASP9	-0.1664	0.267996	NS
CASQ1	-3.10881	0.336224	NS
CASS4	0.130271	0.813266	NS
CAST	-0.421308	6.8e-25	Down
CASTOR1	0.268088	0.0540109	NS
CASTOR2	0.388689	0.000299591	Up
CASZ1	0.0832665	0.721667	NS
CAT	0.136819	0.0472104	NS
CATSPER1	-0.999727	0.106821	NS
CATSPER2	0.617964	0.0361344	NS
CATSPER3	0.298217	0.774328	NS
CATSPERD	-1.92025	0.13728	NS
CATSPERE	1.61538	0.0185749	NS
CATSPERG	0.516051	0.401317	NS
CATSPERZ	0.68222	0.533059	NS
CAV1	0.121584	1.71e-08	NS
CAV2	-1.10757	3.46e-66	Down
CAV3	-2.0274	0.369812	NS
CAVIN1	-0.0719823	0.972564	NS
CAVIN2	-2.1383	0.00476523	NS
CAVIN4	0.169649	0.629624	NS
CBARP	0.409515	0.000341866	Up
CBFA2T2	0.184085	0.00285146	NS
CBFB	-0.615636	1.43e-32	Down
CBL	-0.853855	1.3e-70	Down
CBLB	1.20344	9.27e-78	Up
CBLL1	-0.127758	0.0788308	NS
CBLN3	0.574069	0.113474	NS
CBR1	0.119886	0.00571882	NS
CBR3	-0.834222	2.88e-21	Down
CBR4	-0.323648	0.00996556	NS
CBS	1.04651	0.0241411	NS
CBSL	-1.17112	0.679718	NS
CBWD1	-0.150804	0.181293	NS
CBWD2	-0.355086	0.00085396	Down
CBWD3	-0.189019	0.674664	NS
CBWD5	0.0658364	0.794146	NS
CBWD6	-0.616769	0.0125452	NS
CBX1	0.400277	1.25e-49	Up
CBX2	0.427811	8.58e-13	Up
CBX3	-0.0806571	0.00865605	NS
CBX4	-0.066307	0.409458	NS
CBX5	-1.03488	2.01e-153	Down
CBX6	0.149505	0.000618422	NS
CBX7	0.87222	3.17e-17	Up
CBX8	0.465404	3.34e-06	Up
CBY1	0.189582	0.118533	NS
CBY3	3.02952	0.253225	NS
CC2D1A	-0.121808	0.0245544	NS
CC2D1B	0.518872	3.14e-16	Up
CC2D2A	0.15044	0.370651	NS
CC2D2B	-0.340993	0.802181	NS
CCAR1	-0.0113885	0.86698	NS
CCAR2	-0.454948	2.4e-28	Down
CCBE1	-0.701098	1.28e-08	Down
CCDC102A	0.229121	0.02392	NS
CCDC102B	0.195617	0.653728	NS
CCDC103	0.305687	0.251622	NS
CCDC106	-0.159316	0.102843	NS
CCDC107	0.71408	2.44e-17	Up
CCDC110	-0.0180448	0.976761	NS
CCDC112	0.299054	0.0127092	NS
CCDC113	0.203235	0.295966	NS
CCDC115	-0.0117429	0.926331	NS
CCDC116	0.963446	0.577551	NS
CCDC117	0.144431	0.0774221	NS
CCDC12	-0.189289	0.0626579	NS
CCDC120	0.308839	0.150035	NS
CCDC121	-0.201595	0.679026	NS
CCDC122	-0.528414	0.0535331	NS
CCDC124	0.131363	0.00461471	NS
CCDC125	-0.249129	0.0658894	NS
CCDC126	-0.596835	0.00447264	NS
CCDC127	0.128988	0.1094	NS
CCDC13	1.22643	0.057757	NS
CCDC130	0.251579	0.00173456	NS
CCDC134	-0.536241	4.7e-11	Down
CCDC136	0.148741	0.270926	NS
CCDC137	0.0224701	0.764783	NS
CCDC138	-0.0960053	0.601768	NS
CCDC14	-0.518012	1.54e-29	Down
CCDC141	1.58357	2.42e-14	Up
CCDC142	0.477159	8.11e-09	Up
CCDC144A	-1.17579	0.359829	NS
CCDC146	0.4156	0.27321	NS
CCDC148	-0.028002	0.974247	NS
CCDC149	0.0543802	0.673866	NS
CCDC15	-0.222985	0.040708	NS
CCDC150	-0.470706	0.0240516	NS
CCDC152	-1.78258	0.0925355	NS
CCDC153	0.698519	0.342546	NS
CCDC154	1.30045	0.267996	NS
CCDC157	0.478177	0.10817	NS
CCDC159	0.941481	0.00788236	NS
CCDC160	-0.183543	0.828091	NS
CCDC163	-0.294089	0.206223	NS
CCDC166	1.74429	0.554325	NS
CCDC167	-0.196449	0.16912	NS
CCDC168	0.0477792	0.964536	NS
CCDC17	0.552473	0.257044	NS
CCDC171	0.0991091	0.786716	NS
CCDC173	-0.166735	0.849783	NS
CCDC174	-0.0435617	0.730993	NS
CCDC18	-0.259467	0.0073224	NS
CCDC180	1.24154	0.00485821	NS
CCDC183	-0.222085	0.680441	NS
CCDC186	0.164892	0.217859	NS
CCDC189	-0.370111	0.227236	NS
CCDC190	1.1258	0.533137	NS
CCDC191	0.259678	0.395146	NS
CCDC22	0.364387	0.00461317	NS
CCDC24	0.615676	2.71e-07	Up
CCDC25	0.0198757	0.841277	NS
CCDC28A	0.149454	0.44902	NS
CCDC28B	0.288532	0.327563	NS
CCDC3	-0.687817	0.752284	NS
CCDC30	0.865842	0.045879	NS
CCDC32	1.07583	1.53e-14	Up
CCDC34	-0.351504	0.00451322	NS
CCDC38	1.29665	0.388493	NS
CCDC39	-0.184778	0.92641	NS
CCDC40	0.884197	1.9e-05	Up
CCDC43	0.61332	4.63e-21	Up
CCDC47	0.00279349	0.948419	NS
CCDC50	0.511656	1.26e-32	Up
CCDC51	-0.0660198	0.574293	NS
CCDC57	-0.123652	0.267111	NS
CCDC59	0.138605	0.110897	NS
CCDC6	0.479564	5.66e-42	Up
CCDC61	0.0267996	0.92307	NS
CCDC62	-0.0206924	0.967687	NS
CCDC66	0.065079	0.667472	NS
CCDC68	-1.54192	2.21e-11	Down
CCDC69	0.679175	8.02e-24	Up
CCDC7	-0.0413148	0.894634	NS
CCDC70	-2.68146	9.92e-05	Down
CCDC71	0.0800985	0.523063	NS
CCDC71L	0.899001	3.91e-22	Up
CCDC73	1.09698	0.461509	NS
CCDC74A	0.096212	0.861948	NS
CCDC74B	-0.39057	0.484789	NS
CCDC77	0.378338	0.0185844	NS
CCDC78	0.292539	0.398046	NS
CCDC8	3.73028	0.167306	NS
CCDC80	0.439699	0.000101254	Up
CCDC81	1.58072	0.339392	NS
CCDC82	-0.377908	1e-06	Down
CCDC83	-4.38942	0.121758	NS
CCDC85A	1.89287	2.71e-20	Up
CCDC85B	0.648559	1.97e-78	Up
CCDC85C	0.396163	1.12e-21	Up
CCDC86	-0.151029	0.000234196	NS
CCDC87	1.05133	0.305959	NS
CCDC88A	-0.220744	8.38e-08	Down
CCDC88B	0.409363	0.0815804	NS
CCDC88C	0.48083	2.66e-11	Up
CCDC89	2.53611	0.120088	NS
CCDC9	0.522646	2.07e-05	Up
CCDC90B	0.0747542	0.322034	NS
CCDC91	0.144735	0.247876	NS
CCDC92	1.13808	1.36e-140	Up
CCDC93	0.0904786	0.135875	NS
CCDC96	1.33312	0.00176232	NS
CCDC97	0.0685895	0.471654	NS
CCDC9B	0.593578	8.5e-30	Up
CCER2	-0.0886757	0.950588	NS
CCHCR1	0.0109312	0.942475	NS
CCIN	0.146397	0.761493	NS
CCL2	0.600512	0.570878	NS
CCL20	-0.465402	0.220925	NS
CCL24	-0.0781697	0.965245	NS
CCL25	1.70466	0.266539	NS
CCL26	-1.05675	4.43e-16	Down
CCL28	0.719348	9.25e-10	Up
CCL3	-0.0822375	0.770276	NS
CCL3L3	0.0328473	0.903343	NS
CCL4	0.0110119	0.986384	NS
CCL4L2	0.149701	0.726344	NS
CCL5	0.202887	0.503781	NS
CCM2	0.378887	9.14e-14	Up
CCN1	-0.289493	1.36e-34	Down
CCN2	-0.788524	6.49e-55	Down
CCN3	0.0462208	0.526005	NS
CCN4	-0.95104	0.0517684	NS
CCN5	-2.72119	0.296254	NS
CCNA1	-1.04509	0.63059	NS
CCNA2	-0.770384	3.21e-36	Down
CCNB1	-0.0831333	0.0251891	NS
CCNB1IP1	0.012658	0.92098	NS
CCNB2	-0.445914	3.48e-11	Down
CCNC	-0.560637	9.76e-13	Down
CCND1	-0.220197	1.99e-58	Down
CCND3	-0.192463	0.000355439	NS
CCNDBP1	0.140276	0.0941531	NS
CCNE1	-0.627676	0.0117291	NS
CCNE2	-1.4411	4.72e-36	Down
CCNF	-0.376824	3.72e-05	Down
CCNG1	-0.105508	0.0311335	NS
CCNG2	-0.110396	0.360995	NS
CCNH	-0.310451	1.51e-08	Down
CCNI	0.223528	4.13e-10	Up
CCNJ	0.169232	0.220443	NS
CCNJL	0.288299	0.000459501	Up
CCNK	0.12711	0.02476	NS
CCNL1	0.208926	0.000478415	Up
CCNL2	0.102816	0.00509072	NS
CCNO	-0.299457	0.185041	NS
CCNP	0.27021	0.745256	NS
CCNQ	0.00469452	0.972564	NS
CCNT1	-0.0956622	0.108215	NS
CCNT2	-0.343526	0.0385313	NS
CCNY	0.135669	2.18e-06	NS
CCNYL1	-0.465119	9.75e-10	Down
CCP110	-0.289719	0.00429921	NS
CCPG1	0.185744	0.0434561	NS
CCR1	-3.27556	0.076077	NS
CCR10	1.58579	2.15e-05	Up
CCR3	-3.31745	0.328986	NS
CCR4	-3.50129	0.149982	NS
CCR7	-0.320064	0.883748	NS
CCRL2	-1.19523	2.31e-06	Down
[truncated: 12,895 more rows]

## Sheet: KEGG enrichment
ID	Description	GeneRatio	BgRatio	pvalue	p.adjust	qvalue	geneID	Count
hsa04110	Cell cycle	89/2346	157/8586	5.65456e-15	1.89428e-12	1.2321e-12	ABL1/ANAPC13/ANAPC16/ATR/AURKB/BUB1/BUB3/CCNA2/CCNB2/CCND1/CCNE2/CCNH/CDC14B/CDC20/CDC23/CDC25A/CDC25B/CDC25C/CDC45/CDC6/CDC7/CDCA5/CDK1/CDK2/CDK6/CDKN1A/CDKN1B/CDKN1C/CDKN2A/CDKN2B/CDKN2D/CDT1/CHEK1/CHEK2/CREBBP/DBF4/DBF4B/E2F1/E2F2/E2F5/EP300/ESCO2/ESPL1/FBXO5/FZR1/GSK3B/HDAC1/HDAC2/KNL1/MAD1L1/MAD2L1/MCM2/MCM3/MCM4/MCM5/MCM6/MCM7/MDM2/MTBP/ORC1/ORC2/ORC5/ORC6/PCNA/PKMYT1/PLK1/PPP2CB/PPP2R1B/PP…	89
hsa03030	DNA replication	27/2346	36/8586	3.39824e-09	5.69205e-07	3.70229e-07	DNA2/FEN1/LIG1/MCM2/MCM3/MCM4/MCM5/MCM6/MCM7/PCNA/POLA1/POLA2/POLD1/POLD2/POLD3/POLE2/POLE3/PRIM1/PRIM2/RFC2/RFC3/RFC4/RFC5/RNASEH1/RNASEH2A/RNASEH2B/SSBP1	27
hsa04218	Cellular senescence	76/2346	156/8586	7.90927e-09	8.83202e-07	5.74463e-07	AKT1/AKT2/AKT3/ATR/BTRC/CALM1/CALM2/CALM3/CAPN1/CAPN2/CCNA2/CCNB2/CCND1/CCNE2/CDC25A/CDK1/CDK2/CDK6/CDKN1A/CDKN2A/CDKN2B/CHEK1/CHEK2/CXCL8/E2F1/E2F2/E2F5/FBXW11/FOXM1/HIPK1/HIPK2/HIPK3/HLA-B/IGFBP3/ITPR1/KRAS/LIN52/LIN9/MAP2K1/MAP2K3/MAP2K6/MAPK1/MAPK11/MAPK12/MAPK3/MAPKAPK2/MDM2/MRAS/MRE11/PIK3CB/PIK3R2/PPID/PPP1CB/PPP1CC/PPP3CA/PPP3R1/RAD1/RAF1/RASSF5/RBL2/RHEB/RRAS/RRAS2/SERPINE1/SLC25A5/SMAD2…	76
hsa05212	Pancreatic cancer	42/2346	76/8586	2.35468e-07	1.97204e-05	1.28268e-05	AKT1/AKT2/AKT3/ARAF/ARHGEF6/BAK1/BAX/BRCA2/CCND1/CDK6/CDKN1A/CDKN2A/DDB2/E2F1/E2F2/EGFR/ERBB2/IKBKB/IKBKG/KRAS/MAP2K1/MAPK1/MAPK3/MAPK9/PIK3CB/PIK3R2/PLD1/PLD2/POLK/RAC1/RAC2/RAC3/RAD51/RAF1/RALGDS/RPS6KB1/SMAD2/SMAD3/TGFB2/TGFBR1/TGFBR2/VEGFA	42
hsa05165	Human papillomavirus infection	131/2346	331/8586	5.58857e-07	3.74434e-05	2.43544e-05	AKT1/AKT2/AKT3/ATP6V0D1/ATP6V0E1/ATP6V1A/ATP6V1C1/ATP6V1D/ATP6V1F/ATP6V1G1/ATP6V1G2/ATR/AXIN1/BAK1/BAX/CCNA2/CCND1/CCNE2/CDK2/CDK6/CDKN1A/CDKN1B/COL1A1/COL4A1/COL4A2/COL6A1/COL6A2/COL6A3/CREB3/CREB3L1/CREB3L2/CREB3L4/CREB5/CREBBP/DLG3/DVL1/DVL2/DVL3/E2F1/EGFR/EIF2AK2/EP300/FN1/FZD2/FZD4/FZD6/GSK3B/HDAC1/HDAC2/HES1/HES2/HES4/HEY1/HLA-B/IFNAR1/IFNAR2/IKBKB/IKBKE/IKBKG/IRF1/ITGA1/ITGA2/ITGA2B/ITGA3/…	131
hsa03460	Fanconi anemia pathway	31/2346	54/8586	3.02222e-06	0.000168741	0.000109754	ATR/BLM/BRCA1/BRCA2/BRIP1/CENPX/EME1/EME2/ERCC4/FANCA/FANCB/FANCC/FANCD2/FANCG/FANCI/FANCL/FANCM/HES1/MLH1/MUS81/POLH/POLK/RAD51/RAD51C/REV3L/RMI1/RMI2/TELO2/TOP3A/UBE2T/USP1	31
hsa04140	Autophagy - animal	72/2346	165/8586	4.02615e-06	0.00019268	0.000125325	AKT1/AKT1S1/AKT2/AKT3/ATG13/ATG14/ATG16L1/ATG2A/ATG3/ATG4D/BECN1/CAMKK2/CTSB/DAPK2/DAPK3/DDIT4/EIF2AK4/EIF2S1/GABARAP/GABARAPL1/GABARAPL2/GORASP1/HIF1A/HMGB1/IRS2/ITPR1/KRAS/LAMP1/LAMP2/MAP1LC3B/MAP2K1/MAP3K7/MAPK1/MAPK3/MAPK9/MRAS/MTMR14/MTMR4/NBR1/NRBF2/OPTN/PIK3CB/PIK3R2/PLEKHM1/PPP2CB/PRKAA2/PRKACB/PRKCD/RAF1/RB1CC1/RHEB/RPS6KB1/RRAGC/RRAS/RRAS2/SMCR8/STK11/TAX1BP1/TSC1/TSC2/ULK1/UVRAG/VPS11/…	72
hsa05210	Colorectal cancer	43/2346	86/8586	5.99074e-06	0.000250862	0.000163169	AKT1/AKT2/AKT3/APPL1/ARAF/AREG/AXIN1/BAK1/BAX/BBC3/BIRC5/CCND1/CDKN1A/DDB2/EGFR/FOS/GSK3B/KRAS/MAP2K1/MAPK1/MAPK3/MAPK9/MLH1/MSH2/MSH3/MSH6/PIK3CB/PIK3R2/PMAIP1/POLK/RAC1/RAC2/RAC3/RAF1/RALGDS/RPS6KB1/SMAD2/SMAD3/SOS2/TCF7L1/TGFB2/TGFBR1/TGFBR2	43
hsa03083	Polycomb repressive complex	42/2346	84/8586	7.66611e-06	0.00028535	0.000185601	ASXL2/AURKB/BCOR/BCORL1/CBX2/CBX7/CBX8/CREBBP/EED/EP300/EPOP/EZH1/FBRS/FBRSL1/HCFC2/HDAC1/HDAC2/JARID2/KDM2A/KDM2B/L3MBTL2/MBD5/MBD6/MTF2/PCGF3/PCGF5/PHC1/PHC3/PHF1/PHF19/RBBP7/RING1/RNF2/SCML1/SCML2/SFMBT1/TFDP1/UBE2D1/USP45/USP7/YY1/YY2	42
hsa04010	MAPK signaling pathway	116/2346	301/8586	1.1013e-05	0.000368936	0.000239968	AKT1/AKT2/AKT3/ANGPT1/ARAF/AREG/ARRB1/ARTN/ATF2/CACNA1H/CACNB3/CDC25B/CRK/CSF1/DDIT3/DUSP1/DUSP16/DUSP3/DUSP5/DUSP6/DUSP7/EFNA1/EFNA4/EGFR/ELK1/ELK4/EPHA2/ERBB2/FGF1/FGF2/FGF5/FGFR4/FLNB/FOS/GNA12/GNG12/HSPA1A/HSPA1B/HSPB1/IKBKB/IKBKG/IL1B/IL1RAP/IRAK1/IRAK4/JUND/KDR/KITLG/KRAS/MAP2K1/MAP2K3/MAP2K6/MAP2K7/MAP3K10/MAP3K11/MAP3K14/MAP3K2/MAP3K20/MAP3K4/MAP3K5/MAP3K6/MAP3K7/MAP3K9/MAP4K2/MAP4K3/MAP4…	116
hsa04919	Thyroid hormone signaling pathway	55/2346	121/8586	1.3007e-05	0.000396123	0.000257651	AKT1/AKT2/AKT3/ATP1A1/ATP1A3/ATP1B1/ATP1B3/ATP2A2/ATP2A3/CCND1/CREBBP/EP300/GSK3B/HDAC1/HDAC2/HDAC3/HIF1A/ITGAV/ITGB3/KRAS/MAP2K1/MAPK1/MAPK3/MDM2/MED1/MED12/MED13L/MED14/MED17/MED30/NCOA1/NCOA3/NCOR1/NOTCH1/NOTCH2/PFKL/PFKM/PIK3CB/PIK3R2/PLCB3/PLCB4/PLCD3/PLCD4/PLCG1/PRKACB/PRKCA/RAF1/RCAN1/RHEB/RXRA/RXRB/SLC16A2/SLC2A1/THRA/TSC2	55
hsa05222	Small cell lung cancer	44/2346	92/8586	1.99764e-05	0.000530486	0.000345045	AKT1/AKT2/AKT3/APAF1/BAK1/BAX/BIRC3/CCND1/CCNE2/CDK2/CDK6/CDKN1A/CDKN1B/CDKN2B/CKS1B/COL4A1/COL4A2/DDB2/E2F1/E2F2/FN1/IKBKB/IKBKG/ITGA2/ITGA2B/ITGA3/ITGA6/ITGAV/ITGB1/LAMA5/LAMB1/LAMB2/LAMB3/LAMC1/LAMC2/PIK3CB/PIK3R2/POLK/RXRA/RXRB/TRAF2/TRAF3/TRAF4/ZBTB17	44
hsa05220	Chronic myeloid leukemia	38/2346	76/8586	2.0586e-05	0.000530486	0.000345045	ABL1/AKT1/AKT2/AKT3/ARAF/BAK1/BAX/BCR/CBL/CCND1/CDK6/CDKN1A/CDKN1B/CDKN2A/CRK/DDB2/E2F1/E2F2/HDAC1/HDAC2/IKBKB/IKBKG/KRAS/MAP2K1/MAPK1/MAPK3/MDM2/PIK3CB/PIK3R2/POLK/PTPN11/RAF1/SHC1/SMAD3/SOS2/TGFB2/TGFBR1/TGFBR2	38
hsa04510	Focal adhesion	82/2346	203/8586	3.11075e-05	0.000744357	0.000484154	ACTN4/AKT1/AKT2/AKT3/ARHGAP35/ARHGAP5/BIRC3/CAPN2/CAV2/CCND1/COL1A1/COL4A1/COL4A2/COL6A1/COL6A2/COL6A3/CRK/DOCK1/EGFR/ELK1/EMP1/ERBB2/FLNB/FN1/GSK3B/ILK/ITGA1/ITGA2/ITGA2B/ITGA3/ITGA5/ITGA6/ITGAV/ITGB1/ITGB3/ITGB4/ITGB5/ITGB8/KDR/LAMA5/LAMB1/LAMB2/LAMB3/LAMC1/LAMC2/MAP2K1/MAPK1/MAPK3/MAPK9/MET/MYL9/MYLK/PAK2/PDGFD/PIK3CB/PIK3R2/PIP5K1C/PPP1CB/PPP1CC/PPP1R12A/PRKCA/RAC1/RAC2/RAC3/RAF1/RAPGEF1/RELN…	82
hsa05132	Salmonella infection	97/2346	249/8586	3.48456e-05	0.000778219	0.000506179	ABI1/ACBD3/ACTR10/ACTR1B/ACTR2/ACTR3/AHNAK/AKT1/AKT2/AKT3/ANXA2/ARF6/ARHGEF26/ARPC1A/ARPC4/ARPC5/BAK1/BAX/BIRC3/BRK1/CASP7/CXCL8/CYTH1/CYTH2/CYTH4/DCTN2/DYNC1LI2/DYNLL2/EXOC4/EXOC7/FLNB/FOS/FYCO1/GAPDH/HSP90AA1/HSP90AB1/HSP90B1/IKBKB/IKBKG/IL18/IL1B/IRAK1/IRAK4/KIF5B/KIF5C/M6PR/MAP2K1/MAP2K3/MAP2K6/MAP2K7/MAP3K7/MAPK1/MAPK11/MAPK12/MAPK3/MAPK9/MLKL/MYL9/NOD1/PIK3C2B/PIK3CB/PKN1/PLEKHM1/PLEKHM2/PO…	97
hsa04910	Insulin signaling pathway	59/2346	137/8586	4.66755e-05	0.000977268	0.000635647	ACACA/AKT1/AKT2/AKT3/ARAF/CALM1/CALM2/CALM3/CBL/CBLB/CRK/EIF4E2/ELK1/EXOC7/FASN/FLOT2/G6PC3/GSK3B/GYS1/IKBKB/INPPL1/IRS2/KRAS/MAP2K1/MAPK1/MAPK3/MAPK9/MKNK1/MKNK2/PCK2/PHKG2/PIK3CB/PIK3R2/PPP1CB/PPP1CC/PPP1R3B/PPP1R3F/PRKAA2/PRKAB1/PRKAB2/PRKACB/PRKAG2/PRKAR1B/PRKAR2A/PTPRF/RAF1/RAPGEF1/RHEB/RPS6KB1/SH2B2/SHC1/SOCS3/SOCS4/SORBS1/SOS2/SREBF1/TRIP10/TSC1/TSC2	59
hsa04071	Sphingolipid signaling pathway	53/2346	121/8586	6.47085e-05	0.0012043	0.000783314	ACER2/AKT1/AKT2/AKT3/BAX/BDKRB2/CERS4/CERS5/CERS6/DEGS1/GNA12/GNA13/GNAI2/KRAS/MAP2K1/MAP3K5/MAPK1/MAPK11/MAPK12/MAPK3/MAPK9/PIK3CB/PIK3R2/PLCB3/PLCB4/PLD1/PLD2/PPP2CB/PPP2R1B/PPP2R2A/PPP2R2D/PPP2R3A/PPP2R5A/PPP2R5D/PRKCA/PRKCE/RAC1/RAC2/RAC3/RAF1/ROCK2/S1PR1/SGMS2/SGPP1/SMPD2/SPHK1/SPTLC1/SPTLC2/SPTLC3/SPTSSA/SPTSSB/TRADD/TRAF2	53
hsa04152	AMPK signaling pathway	53/2346	121/8586	6.47085e-05	0.0012043	0.000783314	ACACA/ADIPOR1/AKT1/AKT1S1/AKT2/AKT3/CAMKK2/CCNA2/CCND1/CPT1C/CREB3/CREB3L1/CREB3L2/CREB3L4/CREB5/EEF2K/FASN/G6PC3/GYS1/HMGCR/IRS2/MAP3K7/MLYCD/PCK2/PFKFB3/PFKFB4/PFKL/PFKM/PIK3CB/PIK3R2/PPARG/PPP2CB/PPP2R1B/PPP2R2A/PPP2R2D/PPP2R3A/PPP2R5A/PPP2R5D/PRKAA2/PRKAB1/PRKAB2/PRKAG2/RAB14/RAB2A/RHEB/RPS6KB1/SCD/SREBF1/STK11/STRADB/TSC1/TSC2/ULK1	53
hsa04115	p53 signaling pathway	36/2346	74/8586	7.09868e-05	0.00125161	0.000814087	ADGRB1/APAF1/ATR/BAX/BBC3/CCNB2/CCND1/CCNE2/CD82/CDK1/CDK2/CDK6/CDKN1A/CDKN2A/CHEK1/CHEK2/DDB2/EI24/GTSE1/IGFBP3/MDM2/MDM4/PERP/PMAIP1/RRM2/SERPINE1/SESN2/SFN/SHISA5/STEAP3/THBS1/TNFRSF10A/TP53I3/TSC2/ZMAT3/ZNF385A	36
hsa03440	Homologous recombination	23/2346	41/8586	9.3778e-05	0.00150776	0.000980698	ABRAXAS1/BARD1/BLM/BRCA1/BRCA2/BRIP1/EME1/MRE11/MUS81/POLD1/POLD2/POLD3/RAD51/RAD51C/RAD51D/RAD54B/RAD54L/SEM1/SSBP1/TOP3A/TOPBP1/XRCC2/XRCC3	23
hsa05135	Yersinia infection	58/2346	137/8586	9.63801e-05	0.00150776	0.000980698	ACTR2/ACTR3/AKT1/AKT2/AKT3/ARF6/ARHGEF1/ARHGEF28/ARPC1A/ARPC4/ARPC5/CRK/CXCL8/DOCK1/FN1/FOS/GSK3B/IKBKB/IKBKG/IL18/IL1B/IRAK1/IRAK4/ITGA5/ITGB1/LCK/LIMK1/MAP2K1/MAP2K3/MAP2K6/MAP2K7/MAP3K7/MAPK1/MAPK11/MAPK12/MAPK3/MAPK9/PIK3CB/PIK3R2/PIP5K1C/PKN1/PKN2/PLCG1/PYCARD/RAC1/RAC2/RAC3/RHOG/ROCK2/RPS6KA1/RPS6KA2/RPS6KA3/RPS6KA6/TAB1/TAB2/TRAF2/VAV2/VAV3	58
hsa04668	TNF signaling pathway	50/2346	114/8586	9.90174e-05	0.00150776	0.000980698	AKT1/AKT2/AKT3/ATF2/ATF6B/BIRC3/CASP7/CEBPB/CREB3/CREB3L1/CREB3L2/CREB3L4/CREB5/CSF1/CSF2/CXCL6/CYLD/DAB2IP/FOS/ICAM1/IKBKB/IKBKG/IL18R1/IL1B/IRF1/JAG1/JUNB/LIF/MAP2K1/MAP2K3/MAP2K6/MAP2K7/MAP3K14/MAP3K5/MAP3K7/MAPK1/MAPK11/MAPK12/MAPK3/MAPK9/MLKL/PIK3CB/PIK3R2/SOCS3/TAB1/TAB2/TRADD/TRAF2/TRAF3/VEGFC	50
hsa04330	Notch signaling pathway	31/2346	62/8586	0.000116876	0.00170233	0.00110725	ADAM17/APH1A/APH1B/ATXN1/ATXN1L/CIR1/CREBBP/DTX2/DVL1/DVL2/DVL3/EP300/HDAC1/HDAC2/HES1/HEY1/JAG1/JAG2/LFNG/MAML2/NCOR2/NCSTN/NOTCH1/NOTCH2/NUMBL/PSEN2/SPEN/TLE1/TLE2/TLE3/TLE4	31
hsa00900	Terpenoid backbone biosynthesis	15/2346	23/8586	0.000161185	0.00215988	0.00140486	ACAT1/ACAT2/FDPS/GGPS1/HMGCR/HMGCS1/ICMT/MVD/MVK/NUS1/PCYOX1/PDSS1/PDSS2/PMVK/ZMPSTE24	15
hsa03430	Mismatch repair	15/2346	23/8586	0.000161185	0.00215988	0.00140486	EXO1/LIG1/MLH1/MSH2/MSH3/MSH6/PCNA/POLD1/POLD2/POLD3/RFC2/RFC3/RFC4/RFC5/SSBP1	15
hsa04722	Neurotrophin signaling pathway	51/2346	119/8586	0.000172578	0.0022236	0.0014463	ABL1/AKT1/AKT2/AKT3/ARHGDIB/BAX/CALM1/CALM2/CALM3/CAMK2G/CRK/FRS2/GAB1/GSK3B/IKBKB/IRAK1/IRAK2/IRAK4/KRAS/MAP2K1/MAP2K7/MAP3K5/MAPK1/MAPK11/MAPK12/MAPK3/MAPK7/MAPK9/MAPKAPK2/NFKBIB/NFKBIE/PIK3CB/PIK3R2/PLCG1/PRKCD/PSEN2/PTPN11/RAC1/RAF1/RAPGEF1/RIPK2/RPS6KA1/RPS6KA2/RPS6KA3/RPS6KA6/SH2B1/SH2B2/SH2B3/SHC1/SORT1/SOS2	51
hsa04141	Protein processing in endoplasmic reticulum	68/2346	170/8586	0.000202819	0.00251646	0.00163678	ATF6B/BAG2/BAK1/BAX/CALR/CAPN1/CAPN2/CKAP4/DDIT3/DDOST/DNAJB1/DNAJB2/DNAJC1/DNAJC10/DNAJC5/EDEM1/EDEM3/EIF2S1/ERLEC1/ERO1A/FBXO2/GANAB/HERPUD1/HSP90AA1/HSP90AB1/HSP90B1/HSPA1A/HSPA1B/HSPA4L/HSPH1/LMAN1/LMAN2/MAGT1/MAN1A1/MAN1A2/MAP2K7/MAP3K5/MAPK9/MBTPS1/MBTPS2/NGLY1/NSFL1C/OS9/OSTC/PPP1R15A/RAD23A/RNF5/RPN2/RRBP1/SAR1A/SEC23A/SEC24B/SEC24C/SEL1L/SSR3/STT3B/SVIP/TMEM258/TRAF2/TRAM1/UBE2D1/UBE2J1/…	68
hsa05211	Renal cell carcinoma	33/2346	69/8586	0.000211766	0.00253363	0.00164795	AKT1/AKT2/AKT3/ARAF/ARNT/CDKN1A/CREBBP/CRK/EGLN1/EGLN2/EP300/EPAS1/FH/GAB1/HIF1A/KRAS/MAP2K1/MAPK1/MAPK3/MET/PAK2/PIK3CB/PIK3R2/PTPN11/RAC1/RAF1/RAPGEF1/SLC2A1/SOS2/TFE3/TGFB2/VEGFA/VHL	33
hsa05223	Non-small cell lung cancer	34/2346	72/8586	0.000232095	0.0026811	0.00174387	AKT1/AKT2/AKT3/ARAF/BAK1/BAX/CCND1/CDK6/CDKN1A/CDKN2A/DDB2/E2F1/E2F2/EGFR/ERBB2/JAK3/KIF5B/KIF5C/KRAS/MAP2K1/MAPK1/MAPK3/MET/PIK3CB/PIK3R2/PLCG1/POLK/PRKCA/RAF1/RASSF5/RXRA/RXRB/SOS2/STK4	34
hsa04151	PI3K-Akt signaling pathway	128/2346	359/8586	0.000255202	0.00284976	0.00185357	AKT1/AKT2/AKT3/ANGPT1/AREG/ARTN/ATF2/ATF6B/BRCA1/CCND1/CCNE2/CDC37/CDK2/CDK6/CDKN1A/CDKN1B/COL1A1/COL4A1/COL4A2/COL6A1/COL6A2/COL6A3/CREB3/CREB3L1/CREB3L2/CREB3L4/CREB5/CSF1/DDIT4/EFNA1/EFNA4/EGFR/EIF4E2/EPHA2/ERBB2/F2R/FGF1/FGF2/FGF5/FGFR4/FN1/G6PC3/GNB4/GNG12/GNG2/GNG5/GNG7/GSK3B/GYS1/HSP90AA1/HSP90AB1/HSP90B1/IFNAR1/IFNAR2/IKBKB/IKBKG/IL4R/IL6R/IL7R/ITGA1/ITGA2/ITGA2B/ITGA3/ITGA5/ITGA6/ITGAV/I…	128
hsa05205	Proteoglycans in cancer	79/2346	205/8586	0.000270862	0.00292706	0.00190385	AKT1/AKT2/AKT3/ANK3/ARAF/ARHGEF1/CAMK2G/CAV2/CBL/CCND1/CDKN1A/COL1A1/CTTN/EGFR/ELK1/ERBB2/EZR/FGF2/FLNB/FN1/FRS2/FZD2/FZD4/FZD6/GAB1/GPC1/HCLS1/HIF1A/HPSE/ITGA2/ITGA5/ITGAV/ITGB1/ITGB3/ITGB5/ITPR1/KDR/KRAS/MAP2K1/MAPK1/MAPK11/MAPK12/MAPK3/MDM2/MET/MRAS/NUDT16L1/PDCD4/PIK3CB/PIK3R2/PLAU/PLAUR/PLCG1/PPP1CB/PPP1CC/PPP1R12A/PRKACB/PRKCA/PTPN11/RAC1/RAF1/RDX/ROCK2/RPS6KB1/RRAS/RRAS2/SDC1/SMAD2/SMO/SOS…	79
hsa04068	FoxO signaling pathway	54/2346	131/8586	0.000371708	0.00389132	0.00253104	AKT1/AKT2/AKT3/ARAF/CCNB2/CCND1/CDK2/CDKN1A/CDKN1B/CDKN2B/CDKN2D/CREBBP/EGFR/EP300/FBXO32/FOXO4/G6PC3/GABARAP/GABARAPL1/GABARAPL2/HOMER3/IKBKB/IL7R/IRS2/KRAS/MAP2K1/MAPK1/MAPK11/MAPK12/MAPK3/MAPK9/MDM2/NLK/PCK2/PIK3CB/PIK3R2/PLK1/PLK4/PRKAA2/PRKAB1/PRKAB2/PRKAG2/RAF1/RBL2/S1PR1/SETD7/SMAD3/SOS2/STK11/STK4/TGFB2/TGFBR1/TGFBR2/USP7	54
hsa04914	Progesterone-mediated oocyte maturation	44/2346	102/8586	0.000395469	0.00398857	0.0025943	ADCY6/ADCY9/AKT1/AKT2/AKT3/ANAPC13/ANAPC16/ARAF/AURKA/BUB1/CCNA2/CCNB2/CDC23/CDC25A/CDC25B/CDC25C/CDK1/CDK2/CPEB2/FZR1/GNAI2/HSP90AA1/HSP90AB1/KIF22/KRAS/MAD1L1/MAD2L1/MAP2K1/MAPK1/MAPK11/MAPK12/MAPK3/MAPK9/PIK3CB/PIK3R2/PKMYT1/PLK1/PRKACB/RAF1/RPS6KA1/RPS6KA2/RPS6KA3/RPS6KA6/STK10	44
hsa01232	Nucleotide metabolism	38/2346	85/8586	0.000412009	0.00398857	0.0025943	ADSL/ADSS2/AK1/AK4/AK5/AK6/AMPD2/CANT1/CTPS1/CTPS2/DCK/DCTD/DCTPP1/DTYMK/DUT/ENPP1/ENTPD3/ENTPD4/ENTPD5/ENTPD6/GMPS/GUK1/HDDC2/HPRT1/ITPA/NME3/NME4/NT5C2/NT5C3A/NT5E/NUDT16/PNP/RRM1/RRM2/TK1/TYMP/TYMS/UCKL1	38
hsa04931	Insulin resistance	46/2346	108/8586	0.000416717	0.00398857	0.0025943	AKT1/AKT2/AKT3/CREB3/CREB3L1/CREB3L2/CREB3L4/CREB5/G6PC3/GFPT1/GFPT2/GSK3B/GYS1/IKBKB/IRS2/MAPK9/MLXIP/NR1H2/OGA/PCK2/PIK3CB/PIK3R2/PPARA/PPARGC1B/PPP1CB/PPP1CC/PPP1R3B/PRKAA2/PRKAB1/PRKAB2/PRKAG2/PRKCD/PRKCE/PTPA/PTPN11/PTPRF/RPS6KA1/RPS6KA2/RPS6KA3/RPS6KA6/RPS6KB1/SLC27A4/SLC2A1/SOCS3/SREBF1/TRIB3	46
hsa05161	Hepatitis B	64/2346	162/8586	0.000460155	0.00421208	0.00273967	AKT1/AKT2/AKT3/APAF1/ARAF/ATF2/ATF6B/BAX/BIRC5/CCNA2/CCNE2/CDK2/CDKN1A/CREB3/CREB3L1/CREB3L2/CREB3L4/CREB5/CREBBP/CXCL8/DDB2/DDX3X/E2F1/E2F2/ELK1/EP300/FOS/IFNAR1/IKBKB/IKBKE/IKBKG/IRAK1/IRAK4/JAK2/JAK3/KRAS/MAP2K1/MAP2K3/MAP2K6/MAP2K7/MAP3K7/MAPK1/MAPK11/MAPK12/MAPK3/MAPK9/MAVS/PCNA/PIK3CB/PIK3R2/PRKCA/RAF1/SMAD3/SOS2/STAT2/STAT6/TAB1/TAB2/TGFB2/TGFBR1/TGFBR2/TRAF3/TYK2/YWHAZ	64
hsa04150	mTOR signaling pathway	62/2346	156/8586	0.000465215	0.00421208	0.00273967	AKT1/AKT1S1/AKT2/AKT3/ATP6V1A/ATP6V1C1/ATP6V1D/ATP6V1F/ATP6V1G1/ATP6V1G2/CASTOR2/CLIP1/DDIT4/DVL1/DVL2/DVL3/EIF4E2/FZD2/FZD4/FZD6/GRB10/GSK3B/IKBKB/KRAS/LAMTOR1/LAMTOR4/LPIN1/LPIN2/LPIN3/MAP2K1/MAPK1/MAPK3/MAPKAP1/NPRL3/PIK3CB/PIK3R2/PRKAA2/PRKCA/PRR5L/RAF1/RHEB/RICTOR/RNF152/RPS6KA1/RPS6KA2/RPS6KA3/RPS6KA6/RPS6KB1/RRAGC/SESN2/SLC38A9/SOS2/STK11/STRADB/TELO2/TSC1/TSC2/TTI1/ULK1/WNT5A/WNT7B/WNT9A	62
hsa05010	Alzheimer disease	134/2346	384/8586	0.000523762	0.00461737	0.00300329	ADAM17/AKT1/AKT2/AKT3/APAF1/APH1A/APH1B/ARAF/ATG13/ATG14/ATG2A/ATP2A2/ATP2A3/ATP5F1A/ATP5F1B/ATP5F1C/ATP5F1D/ATP5MC1/ATP5MC3/ATP5PD/AXIN1/BACE1/BECN1/CALM1/CALM2/CALM3/CAPN1/CAPN2/CASP7/CDK5R1/CHRM3/COX4I1/COX5A/COX6B1/COX7B/CSF1/CYC1/DDIT3/DKK1/DVL1/DVL2/DVL3/EIF2AK2/EIF2S1/FRAT2/FZD2/FZD4/FZD6/GAPDH/GSK3B/IDE/IKBKB/IKBKG/IL1B/IRS2/ITPR1/KIF5B/KIF5C/KRAS/LRP1/MAP2K1/MAP2K7/MAP3K5/MAPK1/MAPK3/MAP…	134
hsa04211	Longevity regulating pathway	39/2346	89/8586	0.000568657	0.00488462	0.00317711	ADCY6/ADCY9/ADIPOR1/AKT1/AKT1S1/AKT2/AKT3/APPL1/ATF2/ATF6B/ATG13/BAX/CAMKK2/CREB3/CREB3L1/CREB3L2/CREB3L4/CREB5/EHMT1/EHMT2/EIF4E2/IRS2/KRAS/PIK3CB/PIK3R2/PPARG/PRKAA2/PRKAB1/PRKAB2/PRKACB/PRKAG2/RB1CC1/RHEB/RPS6KB1/SESN2/STK11/TSC1/TSC2/ULK1	39
hsa04530	Tight junction	66/2346	170/8586	0.000662024	0.00545305	0.00354684	ACTN4/ACTR2/ACTR3/AMOTL2/ARPC1A/ARPC4/ARPC5/CCND1/CLDN11/CLDN12/CLDN14/CLDN3/CLDN4/CTTN/DLG3/EPB41L4B/ERBB2/EZR/F11R/HCLS1/ITGB1/LLGL1/MAP2K7/MAP3K5/MAPK9/MPP4/MYH14/MYH9/MYL6/MYL6B/MYL9/NEDD4/NF2/PARD3/PARD6A/PARD6G/PCNA/PPP2CB/PPP2R1B/PPP2R2A/PPP2R2D/PRKAA2/PRKAB1/PRKAB2/PRKACB/PRKAG2/PRKCE/RAB13/RAB8B/RAC1/RAP2C/RAPGEF2/RDX/ROCK2/SCRIB/STK11/SYMPK/SYNPO/TJAP1/TJP2/TJP3/TUBA1A/TUBA1B/TUBA1C/TUB…	66
hsa04810	Regulation of actin cytoskeleton	85/2346	229/8586	0.000667389	0.00545305	0.00354684	ABI2/ACTN4/ACTR2/ACTR3/AKT1/AKT2/AKT3/ARAF/ARHGAP35/ARHGEF1/ARHGEF4/ARHGEF6/ARPC1A/ARPC4/ARPC5/BDKRB2/BRK1/C5/CHRM3/CRK/DIAPH3/DOCK1/EGFR/ENAH/EZR/F2R/FGF1/FGF2/FGF5/FGFR4/FN1/GIT1/GNA12/GNA13/GNG12/IQGAP3/ITGA1/ITGA2/ITGA2B/ITGA3/ITGA5/ITGA6/ITGAV/ITGB1/ITGB3/ITGB4/ITGB5/ITGB8/KRAS/LIMK1/LPAR1/MAP2K1/MAPK1/MAPK3/MRAS/MYH14/MYH9/MYL9/MYLK/PAK2/PDGFD/PIK3CB/PIK3R2/PIP4K2A/PIP4K2B/PIP5K1C/PPP1CB/PP…	85
hsa03013	Nucleocytoplasmic transport	45/2346	108/8586	0.00084496	0.00673956	0.00438363	AAAS/AHCTF1/EEF1A2/GLE1/IPO11/IPO5/IPO7/IPO8/KPNA2/MAGOHB/NDC1/NUP153/NUP155/NUP160/NUP188/NUP205/NUP210/NUP214/NUP35/NUP43/NUP54/NUP58/NUP62/NUP85/NUP88/NXT2/PNN/POM121/POM121C/PYM1/RAE1/RAN/RANGAP1/SRRM1/SUMO2/SUMO3/THOC3/THOC5/TMEM33/TNPO1/TNPO2/UBE2I/XPO1/XPO4/XPO7	45
hsa05219	Bladder cancer	21/2346	41/8586	0.000967667	0.00742526	0.00482963	ARAF/CCND1/CDKN1A/CDKN2A/CXCL8/DAPK2/DAPK3/E2F1/E2F2/EGFR/ERBB2/KRAS/MAP2K1/MAPK1/MAPK3/MDM2/MMP1/RAF1/THBS1/TYMP/VEGFA	21
hsa05166	Human T-cell leukemia virus 1 infection	82/2346	222/8586	0.000975258	0.00742526	0.00482963	ADCY6/ADCY9/AKT1/AKT2/AKT3/ANAPC13/ANAPC16/ATF2/ATF6B/ATR/B2M/BAX/BUB3/CALR/CCNA2/CCNB2/CCND1/CCNE2/CDC20/CDC23/CDK2/CDKN1A/CDKN2A/CDKN2B/CHEK1/CHEK2/CREB3/CREB3L1/CREB3L2/CREB3L4/CREB5/CREBBP/CRTC1/CSF2/E2F1/E2F2/ELK1/ELK4/EP300/ESPL1/ETS2/FDPS/FOS/FOSL1/HLA-B/ICAM1/IKBKB/IKBKG/JAK3/KRAS/LCK/LTBR/MAD1L1/MAD2L1/MAP2K1/MAP3K14/MAPK1/MAPK3/MAPK9/PIK3CB/PIK3R2/PPP3CA/PPP3R1/PRKACB/PTTG1/RAN/RANBP3/S…	82
hsa05215	Prostate cancer	41/2346	97/8586	0.00100664	0.00749387	0.00487425	AKT1/AKT2/AKT3/ARAF/CCND1/CCNE2/CDK2/CDKN1A/CDKN1B/CREB3/CREB3L1/CREB3L2/CREB3L4/CREB5/CREBBP/E2F1/E2F2/EGFR/EP300/ERBB2/GSK3B/HSP90AA1/HSP90AB1/HSP90B1/IKBKB/IKBKG/KRAS/MAP2K1/MAPK1/MAPK3/MDM2/NKX3-1/PDGFD/PIK3CB/PIK3R2/PLAT/PLAU/RAF1/SOS2/TCF7L1/TMPRSS2	41
hsa04066	HIF-1 signaling pathway	45/2346	109/8586	0.00106434	0.00775121	0.00504163	AKT1/AKT2/AKT3/ALDOC/ANGPT1/ARNT/CAMK2G/CDKN1A/CDKN1B/CREBBP/EGFR/EGLN1/EGLN2/EIF4E2/ENO1/EP300/ERBB2/GAPDH/HIF1A/HMOX1/IL6R/LDHA/LDHB/LTBR/MAP2K1/MAPK1/MAPK3/MKNK1/MKNK2/PDHA1/PDK1/PFKFB3/PFKL/PFKM/PGK1/PIK3CB/PIK3R2/PLCG1/PRKCA/RPS6KB1/SERPINE1/SLC2A1/TIMP1/VEGFA/VHL	45
hsa05203	Viral carcinogenesis	76/2346	204/8586	0.00111282	0.00780928	0.00507941	ACTN4/ATF2/ATF6B/ATP6V0D1/BAK1/BAX/CCNA2/CCND1/CCNE2/CDC20/CDK1/CDK2/CDK6/CDKN1A/CDKN1B/CDKN2A/CDKN2B/CHEK1/CREB3/CREB3L1/CREB3L2/CREB3L4/CREB5/CREBBP/DDX3X/DNAJA3/EIF2AK2/EP300/GTF2A1/GTF2B/GTF2H3/H2BC12/H2BC15/H2BC21/H2BC5/H2BC8/HDAC1/HDAC11/HDAC2/HDAC3/HDAC5/HDAC7/HDAC9/HLA-B/HNRNPK/IKBKG/IL6ST/JAK3/KRAS/LTBR/MAD1L1/MAPK1/MAPK3/MAPKAPK2/MDM2/MRPS18B/PIK3CB/PIK3R2/PKM/PMAIP1/PRKACB/RAC1/RASA2/R…	76
hsa03410	Base excision repair	22/2346	44/8586	0.00111894	0.00780928	0.00507941	FEN1/HMGB1/LIG1/NEIL1/NEIL3/NTHL1/PARP2/PARP3/PCNA/POLD1/POLD2/POLD3/POLE2/POLE3/POLL/RFC2/RFC3/RFC4/RFC5/SMUG1/TDP1/XRCC1	22
hsa05226	Gastric cancer	58/2346	149/8586	0.00126722	0.00858324	0.00558282	AKT1/AKT2/AKT3/ARAF/AXIN1/BAK1/BAX/CCND1/CCNE2/CDK2/CDKN1A/CDKN1B/CDKN2B/DDB2/DVL1/DVL2/DVL3/E2F1/E2F2/EGFR/ERBB2/FGF1/FGF2/FGF5/FRAT2/FZD2/FZD4/FZD6/GAB1/GSK3B/JUP/KRAS/MAP2K1/MAPK1/MAPK3/MET/MLH1/MUC2/PIK3CB/PIK3R2/POLK/RAF1/REG4/RPS6KB1/RXRA/RXRB/SHC1/SMAD2/SMAD3/SOS2/TCF7L1/TERT/TGFB2/TGFBR1/TGFBR2/WNT5A/WNT7B/WNT9A	58
hsa01522	Endocrine resistance	41/2346	98/8586	0.00128108	0.00858324	0.00558282	ADCY6/ADCY9/AKT1/AKT2/AKT3/ARAF/BAX/CARM1/CCND1/CDKN1A/CDKN1B/CDKN2A/E2F1/E2F2/EGFR/ERBB2/FOS/GPER1/JAG1/JAG2/KRAS/MAP2K1/MAPK1/MAPK11/MAPK12/MAPK3/MAPK9/MDM2/MED1/NCOA3/NCOR1/NOTCH1/NOTCH2/PIK3CB/PIK3R2/PRKACB/RAF1/RPS6KB1/SHC1/SOS2/SP1	41
hsa05225	Hepatocellular carcinoma	64/2346	168/8586	0.0013977	0.00918097	0.00597159	AKT1/AKT2/AKT3/ARAF/AXIN1/BAK1/BAX/CCND1/CDK6/CDKN1A/CDKN2A/DDB2/DVL1/DVL2/DVL3/E2F1/E2F2/EGFR/ELK1/FRAT2/FZD2/FZD4/FZD6/GAB1/GSK3B/GSTM2/GSTO1/HMOX1/KRAS/MAP2K1/MAPK1/MAPK3/MET/MGST1/MGST2/PHF10/PIK3CB/PIK3R2/PLCG1/POLK/PRKCA/RAF1/RPS6KB1/SHC1/SMAD2/SMAD3/SMARCA2/SMARCA4/SMARCB1/SMARCC1/SMARCD1/SMARCD2/SMARCD3/SMARCE1/SOS2/TCF7L1/TERT/TGFB2/TGFBR1/TGFBR2/TXNRD2/WNT5A/WNT7B/WNT9A	64
hsa05131	Shigellosis	89/2346	247/8586	0.0014783	0.00952365	0.00619449	ACTN4/ACTR2/ACTR3/AKT1/AKT1S1/AKT2/AKT3/ARF6/ARPC1A/ARPC4/ARPC5/ATG14/ATG16L1/BAX/BECN1/BTRC/CAPN1/CAPN2/CAPNS1/CAST/CGAS/CRK/CSF2/CTTN/CXCL8/CYTH1/CYTH2/CYTH4/DOCK1/EGFR/FBXW11/FNBP1L/FOXO4/GSK3B/H3-3A/H3-3B/H3C6/HCLS1/IKBKB/IKBKG/IL18/IL1B/ILK/ITGA5/ITGB1/ITPR1/MALT1/MAP1LC3B/MAP3K7/MAPK1/MAPK11/MAPK12/MAPK3/MAPK9/MDM2/MYL9/NFKBIB/NOD1/PIK3CB/PIK3R2/PLCB3/PLCB4/PLCD3/PLCD4/PLCG1/PPID/PRKCD/PRKC…	89
hsa05163	Human cytomegalovirus infection	82/2346	225/8586	0.0015344	0.00969854	0.00630824	ADCY6/ADCY9/AKAP13/AKT1/AKT2/AKT3/ARHGEF1/ATF2/ATF6B/B2M/BAK1/BAX/CALM1/CALM2/CALM3/CALR/CCND1/CDK6/CDKN1A/CDKN2A/CGAS/CREB3/CREB3L1/CREB3L2/CREB3L4/CREB5/CRK/CXCL8/E2F1/E2F2/EGFR/ELK1/GNA11/GNA12/GNA13/GNAI2/GNB4/GNG12/GNG2/GNG5/GNG7/GSK3B/HLA-B/IKBKB/IKBKG/IL1B/IL6R/ITGAV/ITGB3/ITPR1/KRAS/MAP2K1/MAP2K6/MAPK1/MAPK11/MAPK12/MAPK3/MDM2/PIK3CB/PIK3R2/PLCB3/PLCB4/PPP3CA/PPP3R1/PRKACB/PRKCA/RAC1/RAC2…	82
hsa01524	Platinum drug resistance	32/2346	73/8586	0.00170653	0.0105868	0.00688599	AKT1/AKT2/AKT3/APAF1/BAK1/BAX/BBC3/BIRC3/BIRC5/BRCA1/CDKN1A/CDKN2A/ERBB2/GSTM2/GSTO1/MAP3K5/MAPK1/MAPK3/MDM2/MGST1/MGST2/MLH1/MSH2/MSH3/MSH6/PIK3CB/PIK3R2/PMAIP1/POLH/REV3L/TOP2A/TOP2B	32
hsa04360	Axon guidance	68/2346	182/8586	0.00181598	0.011061	0.00719442	ABL1/ABLIM3/CAMK2G/DPYSL2/EFNA1/EFNA4/EFNB1/EFNB2/EFNB3/ENAH/EPHA2/EPHA5/EPHB4/EPHB6/GNAI2/GSK3B/ILK/ITGB1/KRAS/L1CAM/LIMK1/LRIG2/MAPK1/MAPK3/MET/MYL9/NCK2/NGEF/NTN4/NTNG2/PAK2/PARD3/PARD6A/PARD6G/PIK3CB/PIK3R2/PLCG1/PLXNA2/PLXNA3/PLXNA4/PLXNB1/PLXNB3/PPP3CA/PPP3R1/PRKCA/PTPN11/RAC1/RAC2/RAC3/RAF1/RASA1/RND1/ROCK2/RRAS/SEMA3C/SEMA3F/SEMA4C/SEMA6C/SEMA7A/SLIT2/SMO/SRGAP1/SRGAP2/SRGAP3/SSH1/SSH3/TR…	68
hsa05130	Pathogenic Escherichia coli infection	73/2346	198/8586	0.00190645	0.0114047	0.00741796	ABI1/ABL1/ACTR2/ACTR3/ARF6/ARHGEF1/ARPC1A/ARPC4/ARPC5/BAK1/BAX/BRK1/CASP7/CLDN11/CLDN12/CLDN14/CLDN3/CLDN4/CTTN/CXCL8/CYTH1/CYTH2/CYTH4/EZR/F2R/FOS/GAPDH/GNA12/GNA13/HCLS1/IKBKB/IKBKG/IL18/IL1B/IRAK1/IRAK4/ITGB1/LPAR1/MAP3K7/MAPK1/MAPK11/MAPK12/MAPK3/MAPK9/MYH14/MYH9/MYO1D/MYO5B/NCK2/NCL/NFKBIB/PAK2/PTPN11/PYCARD/RAC1/ROCK2/RPS3/SEC24B/SEC24C/TAB1/TAB2/TNFRSF10A/TRADD/TRAF2/TUBA1A/TUBA1B/TUBA1C/T…	73
hsa05016	Huntington disease	106/2346	306/8586	0.00253424	0.0148942	0.00968769	ACTR10/ACTR1B/AP2A1/AP2A2/AP2B1/AP2S1/APAF1/ATG13/ATG14/ATG2A/ATP5F1A/ATP5F1B/ATP5F1C/ATP5F1D/ATP5MC1/ATP5MC3/ATP5PD/BAX/BBC3/BECN1/COX4I1/COX5A/COX6B1/COX7B/CREB3/CREB3L1/CREB3L2/CREB3L4/CREB5/CREBBP/CYC1/DCTN2/DNAH7/DNAL4/EP300/GPX2/GPX8/HDAC1/HDAC2/HIP1/HTT/ITPR1/KIF5B/KIF5C/MAP2K7/MAP3K10/MAP3K5/MAPK9/NDUFA12/NDUFA5/NDUFA8/NDUFB8/NDUFB9/NDUFC2/NDUFS1/NDUFS2/NDUFS3/NDUFS7/NDUFV1/NDUFV3/NRBF2/P…	106
hsa05213	Endometrial cancer	26/2346	58/8586	0.00307572	0.0177649	0.0115549	AKT1/AKT2/AKT3/ARAF/AXIN1/BAK1/BAX/CCND1/CDKN1A/DDB2/EGFR/ELK1/ERBB2/GSK3B/ILK/KRAS/MAP2K1/MAPK1/MAPK3/MLH1/PIK3CB/PIK3R2/POLK/RAF1/SOS2/TCF7L1	26
hsa00510	N-Glycan biosynthesis	24/2346	53/8586	0.00372591	0.0211556	0.0137603	ALG10/ALG10B/ALG13/ALG8/ALG9/B4GALT1/DDOST/DPAGT1/FUT8/GANAB/MAGT1/MAN1A1/MAN1A2/MAN2A1/MGAT2/MGAT4B/MGAT5/MGAT5B/OSTC/RPN2/ST6GAL1/ST6GAL2/STT3B/TMEM258	24
hsa04933	AGE-RAGE signaling pathway in diabetic complications	40/2346	100/8586	0.0038761	0.0216415	0.0140764	AKT1/AKT2/AKT3/BAX/CCND1/CDKN1B/COL1A1/COL4A1/COL4A2/CXCL8/FN1/ICAM1/IL1B/JAK2/KRAS/MAPK1/MAPK11/MAPK12/MAPK3/MAPK9/PIK3CB/PIK3R2/PLCB3/PLCB4/PLCD3/PLCD4/PLCG1/PRKCA/PRKCD/PRKCE/RAC1/SERPINE1/SMAD2/SMAD3/TGFB2/TGFBR1/TGFBR2/VEGFA/VEGFB/VEGFC	40
hsa04370	VEGF signaling pathway	26/2346	59/8586	0.00409278	0.0224767	0.0146196	AKT1/AKT2/AKT3/HSPB1/KDR/KRAS/MAP2K1/MAPK1/MAPK11/MAPK12/MAPK3/MAPKAPK2/MAPKAPK3/PIK3CB/PIK3R2/PLA2G4A/PLCG1/PPP3CA/PPP3R1/PRKCA/RAC1/RAC2/RAC3/RAF1/SPHK1/VEGFA	26
hsa04114	Oocyte meiosis	50/2346	131/8586	0.00422379	0.0228221	0.0148442	ADCY6/ADCY9/ANAPC13/ANAPC16/AURKA/BTRC/BUB1/CALM1/CALM2/CALM3/CAMK2G/CCNB2/CCNE2/CDC20/CDC23/CDC25C/CDK1/CDK2/CPEB2/ESPL1/FBXO5/FBXW11/ITPR1/MAD1L1/MAD2L1/MAP2K1/MAPK1/MAPK11/MAPK12/MAPK3/PKMYT1/PLK1/PPP1CB/PPP1CC/PPP2CB/PPP2R1B/PPP2R5A/PPP2R5D/PPP3CA/PPP3R1/PRKACB/PTTG1/RPS6KA1/RPS6KA2/RPS6KA3/RPS6KA6/SGO1/SMC3/YWHAG/YWHAZ	50
hsa00280	Valine, leucine and isoleucine degradation	22/2346	48/8586	0.00449693	0.0239123	0.0155533	ACAA2/ACADM/ACADSB/ACAT1/ACAT2/ALDH2/ALDH6A1/ALDH9A1/AOX1/AUH/BCAT2/BCKDHA/DBT/ECHS1/HADH/HADHA/HIBADH/HMGCS1/MCCC1/MCCC2/MMUT/OXCT1	22
hsa04926	Relaxin signaling pathway	49/2346	129/8586	0.00512124	0.0268065	0.0174358	ADCY6/ADCY9/AKT1/AKT2/AKT3/ARRB1/ATF2/ATF6B/COL1A1/COL4A1/COL4A2/CREB3/CREB3L1/CREB3L2/CREB3L4/CREB5/EGFR/FOS/GNAI2/GNB4/GNG12/GNG2/GNG5/GNG7/KRAS/MAP2K1/MAP2K7/MAPK1/MAPK11/MAPK12/MAPK3/MAPK9/MMP1/MMP13/PIK3CB/PIK3R2/PLCB3/PLCB4/PRKACB/PRKCA/RAF1/SHC1/SMAD2/SOS2/TGFBR1/TGFBR2/VEGFA/VEGFB/VEGFC	49
hsa00480	Glutathione metabolism	25/2346	57/8586	0.00520191	0.0268099	0.017438	ANPEP/CHAC2/GCLM/GGCT/GPX2/GPX4/GPX8/GSR/GSTK1/GSTM2/GSTO1/IDH1/IDH2/LAP3/MGST1/MGST2/ODC1/OPLAH/PGD/PRDX6/RRM1/RRM2/SMS/SRM/TXNDC12	25
hsa05022	Pathways of neurodegeneration - multiple diseases	155/2346	476/8586	0.00538369	0.0272476	0.0177227	ACTR10/ACTR1B/ALS2/APAF1/ARAF/ATG13/ATG14/ATG2A/ATP2A2/ATP2A3/ATP5F1A/ATP5F1B/ATP5F1C/ATP5F1D/ATP5MC1/ATP5MC3/ATP5PD/ATXN1/ATXN1L/AXIN1/BAK1/BAX/BECN1/CALM1/CALM2/CALM3/CAMK2G/CAPN1/CAPN2/CASP7/CCS/CDK5R1/CHMP2B/CHRM3/COX4I1/COX5A/COX6B1/COX7B/CSF1/CYC1/DCTN2/DDIT3/DKK1/DNAH7/DNAL4/DVL1/DVL2/DVL3/EIF2S1/FRAT2/FUS/FZD2/FZD4/FZD6/GPX2/GPX8/GSK3B/HIP1/HTT/IL1B/ITPR1/KIF5B/KIF5C/KRAS/MAP1LC3B/MAP2K1/…	155
hsa04022	cGMP-PKG signaling pathway	61/2346	167/8586	0.00544952	0.0272476	0.0177227	ADCY6/ADCY9/ADRA1B/ADRA1D/ADRB2/AKT1/AKT2/AKT3/ATF2/ATF6B/ATP1A1/ATP1A3/ATP1B1/ATP1B3/ATP2A2/ATP2A3/ATP2B1/ATP2B4/BDKRB2/CALM1/CALM2/CALM3/CREB3/CREB3L1/CREB3L2/CREB3L4/CREB5/GNA11/GNA12/GNA13/GNAI2/GTF2I/GTF2IRD1/GUCY1B1/IRS2/ITPR1/KCNJ8/KCNMA1/MAP2K1/MAPK1/MAPK3/MEF2D/MYL9/MYLK/PDE3A/PLCB3/PLCB4/PPP1CB/PPP1CC/PPP1R12A/PPP3CA/PPP3R1/PRKCE/RAF1/RGS2/ROCK2/SLC25A5/SRF/VASP/VDAC1/VDAC2	61
hsa05170	Human immunodeficiency virus 1 infection	75/2346	212/8586	0.00566784	0.0279225	0.0181617	AKT1/AKT2/AKT3/AP1M1/AP1S1/AP1S2/AP1S3/APOBEC3B/APOBEC3F/ATR/B2M/BAK1/BAX/BTRC/CALM1/CALM2/CALM3/CALR/CCNB2/CDC25C/CDK1/CGAS/CHEK1/CRK/CUL4B/CUL5/DCAF1/FBXW11/FOS/GNA11/GNAI2/GNB4/GNG12/GNG2/GNG5/GNG7/HLA-B/IKBKB/IKBKG/IRAK1/IRAK4/ITPR1/KRAS/LIMK1/MAP2K1/MAP2K3/MAP2K6/MAP2K7/MAP3K7/MAPK1/MAPK11/MAPK12/MAPK3/MAPK9/PAK2/PIK3CB/PIK3R2/PLCG1/PPP3CA/PPP3R1/PRKCA/RAC1/RAC2/RAC3/RAF1/RNF7/RPS6KB1/SAMHD1…	75
hsa04210	Apoptosis	51/2346	136/8586	0.00584791	0.0281892	0.0183352	AKT1/AKT2/AKT3/APAF1/BAK1/BAX/BBC3/BCL2A1/BIRC3/BIRC5/CAPN1/CAPN2/CASP2/CASP6/CASP7/CTSB/CTSC/CTSH/CTSW/DAB2IP/DDIT3/DIABLO/EIF2S1/FOS/IKBKB/IKBKG/ITPR1/KRAS/LMNB1/LMNB2/MAP2K1/MAP3K14/MAP3K5/MAPK1/MAPK3/MAPK9/MCL1/PARP2/PARP3/PIK3CB/PIK3R2/PMAIP1/PTPN13/RAF1/TNFRSF10A/TRADD/TRAF2/TUBA1A/TUBA1B/TUBA1C/TUBA4A	51
hsa05214	Glioma	31/2346	75/8586	0.00589028	0.0281892	0.0183352	AKT1/AKT2/AKT3/ARAF/BAK1/BAX/CALM1/CALM2/CALM3/CAMK2G/CCND1/CDK6/CDKN1A/CDKN2A/DDB2/E2F1/E2F2/EGFR/KRAS/MAP2K1/MAPK1/MAPK3/MDM2/PIK3CB/PIK3R2/PLCG1/POLK/PRKCA/RAF1/SHC1/SOS2	31
hsa04932	Non-alcoholic fatty liver disease	57/2346	155/8586	0.0060089	0.0283519	0.018441	ADIPOR1/AKT1/AKT2/AKT3/BAX/CASP7/CEBPA/COX4I1/COX5A/COX6B1/COX7B/CXCL8/CYC1/DDIT3/EIF2S1/FOS/GSK3B/IKBKB/IL1B/IL6R/IRS2/MAP3K11/MAP3K5/MAPK11/MAPK12/MAPK9/MLXIP/NDUFA12/NDUFA5/NDUFA8/NDUFB8/NDUFB9/NDUFC2/NDUFS1/NDUFS2/NDUFS3/NDUFS7/NDUFV1/NDUFV3/PIK3CB/PIK3R2/PPARA/PPARG/PRKAA2/PRKAB1/PRKAB2/PRKAG2/RAC1/RXRA/SDHD/SOCS3/SREBF1/TRAF2/UQCR10/UQCRC2/UQCRFS1/UQCRH	57
hsa04015	Rap1 signaling pathway	74/2346	210/8586	0.00665149	0.0308411	0.0200601	ADCY6/ADCY9/ADORA2B/AKT1/AKT2/AKT3/ANGPT1/CALM1/CALM2/CALM3/CRK/CSF1/EFNA1/EFNA4/EGFR/ENAH/EPHA2/F2R/FGF1/FGF2/FGF5/FGFR4/GNAI2/ID1/ITGA2B/ITGB1/ITGB3/KDR/KITLG/KRAS/LPAR1/MAGI3/MAP2K1/MAP2K3/MAP2K6/MAPK1/MAPK11/MAPK12/MAPK3/MET/MRAS/P2RY1/PARD3/PARD6A/PARD6G/PDGFD/PIK3CB/PIK3R2/PLCB3/PLCB4/PLCG1/PRKCA/RAC1/RAC2/RAC3/RAF1/RALGDS/RAP1GAP/RAPGEF1/RAPGEF2/RAPGEF3/RAPGEF5/RASSF5/RRAS/SIPA1/SIPA1L1/SI…	74
hsa00020	Citrate cycle (TCA cycle)	15/2346	30/8586	0.00676199	0.0308411	0.0200601	ACLY/ACO2/CS/DLAT/DLST/FH/IDH1/IDH2/IDH3B/IDH3G/MDH2/PCK2/PDHA1/SDHD/SUCLG1	15
hsa00240	Pyrimidine metabolism	25/2346	58/8586	0.00681267	0.0308411	0.0200601	CANT1/CTPS1/CTPS2/DCK/DCTD/DCTPP1/DTYMK/DUT/ENPP1/ENTPD3/ENTPD4/ENTPD5/ENTPD6/HDDC2/NME3/NME4/NT5C2/NT5C3A/NT5E/RRM1/RRM2/TK1/TYMP/TYMS/UCKL1	25
hsa04928	Parathyroid hormone synthesis, secretion and action	41/2346	106/8586	0.00694465	0.0310195	0.020176	ADCY6/ADCY9/AKAP13/ARAF/ARHGEF1/ARRB1/ATF2/ATF6B/CDKN1A/CREB3/CREB3L1/CREB3L2/CREB3L4/CREB5/EGFR/FOS/GNA11/GNA12/GNA13/GNAI2/ITPR1/JUND/MAP2K1/MAPK1/MAPK3/MEF2D/MMP13/MMP16/MMP17/PDE4D/PLCB3/PLCB4/PLD1/PLD2/PRKACB/PRKCA/PTHLH/RAF1/RXRA/RXRB/SP1	41
hsa04390	Hippo signaling pathway	57/2346	157/8586	0.00813046	0.035402	0.0230266	AREG/AXIN1/BBC3/BIRC3/BIRC5/BMP2/BMP6/BMP8B/BTRC/CCN2/CCND1/DLG3/DLG5/DVL1/DVL2/DVL3/FBXW11/FGF1/FZD2/FZD4/FZD6/GLI2/GSK3B/ID1/LLGL1/MOB1A/MOB1B/NF2/PARD3/PARD6A/PARD6G/PPP1CB/PPP1CC/PPP2CB/PPP2R1B/PPP2R2A/PPP2R2D/RASSF6/SAV1/SCRIB/SERPINE1/SMAD1/SMAD2/SMAD3/TCF7L1/TEAD2/TGFB2/TGFBR1/TGFBR2/TP53BP2/WNT5A/WNT7B/WNT9A/WWTR1/YAP1/YWHAG/YWHAZ	57
hsa05169	Epstein-Barr virus infection	71/2346	202/8586	0.00827304	0.035402	0.0230266	AKT1/AKT2/AKT3/APAF1/B2M/BAK1/BAX/CALR/CCNA2/CCND1/CCNE2/CD58/CDK2/CDK6/CDKN1A/CDKN1B/CIR1/DDB2/E2F1/E2F2/EIF2AK2/ENTPD3/HDAC1/HDAC2/HES1/HLA-B/ICAM1/IFNAR1/IFNAR2/IKBKB/IKBKE/IKBKG/IRAK1/IRAK4/JAK3/MAP2K3/MAP2K6/MAP2K7/MAP3K14/MAP3K7/MAPK11/MAPK12/MAPK9/MAVS/MDM2/NCOR2/NEDD4/NFKBIB/NFKBIE/OAS3/PIK3CB/PIK3R2/POLK/PSMC6/PSMD1/PSMD3/PSMD6/PSMD8/RAC1/RUNX3/SEM1/STAT2/TAB1/TAB2/TAP2/TRADD/TRAF2/TRAF3…	71
hsa04380	Osteoclast differentiation	50/2346	135/8586	0.00828309	0.035402	0.0230266	AKT1/AKT2/AKT3/ATP2A2/ATP2A3/CSF1/CYLD/FHL2/FOS/FOSL1/FOSL2/IFNAR1/IFNAR2/IKBKB/IKBKG/IL1B/ITGB3/ITPR1/JUNB/JUND/LCK/MAP2K1/MAP2K6/MAP2K7/MAP3K14/MAP3K7/MAPK1/MAPK11/MAPK12/MAPK3/MAPK9/NCF2/PIK3CB/PIK3R2/PPARG/PPP3CA/PPP3R1/RAC1/SOCS3/STAT2/TAB1/TAB2/TGFB2/TGFBR1/TGFBR2/TMEM64/TNFRSF11A/TNFRSF11B/TRAF2/TYK2	50
hsa04922	Glucagon signaling pathway	41/2346	107/8586	0.00834852	0.035402	0.0230266	ACACA/AKT1/AKT2/AKT3/ATF2/CALM1/CALM2/CALM3/CAMK2G/CPT1C/CREB3/CREB3L1/CREB3L2/CREB3L4/CREB5/CREBBP/EP300/G6PC3/GYS1/ITPR1/LDHA/LDHB/PCK2/PDHA1/PFKL/PFKM/PHKG2/PKM/PLCB3/PLCB4/PPARA/PPP3CA/PPP3R1/PPP4R3B/PRKAA2/PRKAB1/PRKAB2/PRKACB/PRKAG2/SIK1/SLC2A1	41
hsa05231	Choline metabolism in cancer	38/2346	98/8586	0.00871522	0.036495	0.0237375	AKT1/AKT2/AKT3/CHPT1/DGKE/DGKH/EGFR/FOS/HIF1A/KRAS/LYPLA1/MAP2K1/MAPK1/MAPK3/MAPK9/PDGFD/PIK3CB/PIK3R2/PIP5K1C/PLA2G4A/PLCG1/PLD1/PLD2/PRKCA/RAC1/RAC2/RAC3/RAF1/RALGDS/RHEB/RPS6KB1/SLC22A3/SLC22A5/SLC44A1/SOS2/SP1/TSC1/TSC2	38
hsa04512	ECM-receptor interaction	35/2346	89/8586	0.00900594	0.037147	0.0241616	AGRN/COL1A1/COL4A1/COL4A2/COL6A1/COL6A2/COL6A3/DAG1/FN1/GP1BB/HMMR/ITGA1/ITGA2/ITGA2B/ITGA3/ITGA5/ITGA6/ITGAV/ITGB1/ITGB3/ITGB4/ITGB5/ITGB8/LAMA5/LAMB1/LAMB2/LAMB3/LAMC1/LAMC2/RELN/SDC1/THBS1/THBS3/THBS4/TNC	35
hsa04714	Thermogenesis	80/2346	232/8586	0.0090927	0.037147	0.0241616	ADCY6/ADCY9/AKT1S1/ATF2/ATP5F1A/ATP5F1B/ATP5F1C/ATP5F1D/ATP5MC1/ATP5MC3/ATP5MG/ATP5PD/BMP8B/COA1/COX11/COX15/COX4I1/COX5A/COX6B1/COX7B/CPT1C/CPT2/CREB3/CREB3L1/CREB3L2/CREB3L4/CREB5/CYC1/FRS2/KDM1A/KDM3A/KDM3B/KRAS/MAP2K3/MAP3K5/MAPK11/MAPK12/MGLL/NDUFA12/NDUFA5/NDUFA8/NDUFB8/NDUFB9/NDUFC2/NDUFS1/NDUFS2/NDUFS3/NDUFS7/NDUFV1/NDUFV3/PPARG/PRKAA2/PRKAB1/PRKAB2/PRKACB/PRKAG2/RHEB/RPS6KA1/RPS6KA2/RPS6…	80
hsa05415	Diabetic cardiomyopathy	71/2346	203/8586	0.00939816	0.0379323	0.0246724	AKT1/AKT2/AKT3/ATP2A2/ATP2A3/ATP5F1A/ATP5F1B/ATP5F1C/ATP5F1D/ATP5MC1/ATP5MC3/ATP5PD/CAMK2G/COL1A1/COX4I1/COX5A/COX6B1/COX7B/CPT2/CYC1/GAPDH/GFPT1/GFPT2/GSK3B/GSR/GYS1/MAPK11/MAPK12/MAPK9/NCF2/NDUFA12/NDUFA5/NDUFA8/NDUFB8/NDUFB9/NDUFC2/NDUFS1/NDUFS2/NDUFS3/NDUFS7/NDUFV1/NDUFV3/PDHA1/PDK4/PIK3CB/PIK3R2/PLCB3/PLCB4/PPARA/PPP1CB/PPP1CC/PRKCA/PRKCD/PTPA/RAC1/RAC2/SDHD/SLC25A5/SLC2A1/SMAD2/SMAD3/SP1/TG…	71
hsa05167	Kaposi sarcoma-associated herpesvirus infection	68/2346	194/8586	0.0102896	0.0410357	0.0266909	AKT1/AKT2/AKT3/ATG14/ATG3/BAK1/BAX/BECN1/CALM1/CALM2/CALM3/CCND1/CDK6/CDKN1A/CREBBP/CSF2/CXCL8/E2F1/E2F2/EIF2AK2/EP300/FGF2/FOS/GNB4/GNG12/GNG2/GNG5/GNG7/GSK3B/HIF1A/HLA-B/ICAM1/IFNAR1/IFNAR2/IKBKB/IKBKE/IKBKG/IL6ST/ITPR1/JAK2/KRAS/MAP1LC3B/MAP2K1/MAP2K6/MAP2K7/MAPK1/MAPK11/MAPK12/MAPK3/MAPK9/MAPKAPK2/MICB/PIK3CB/PIK3R2/PLCG1/PPP3CA/PPP3R1/PREX1/RAC1/RAF1/RCAN1/STAT2/TCF7L1/TRADD/TRAF2/TRAF3/TYK2…	68
hsa03250	Viral life cycle - HIV-1	26/2346	63/8586	0.0113689	0.044425	0.0288954	APOBEC3B/APOBEC3F/BICD2/CDK9/CHMP4B/CHMP6/CPSF6/CREBBP/ELL/EP300/FURIN/MAP1A/MAP1B/MAP1S/MLLT1/NELFCD/NUP153/PDCD6IP/PPIA/PSIP1/RAN/SAMHD1/SERINC3/SMARCB1/SUPT5H/XPO1	26
hsa04920	Adipocytokine signaling pathway	28/2346	69/8586	0.0114584	0.044425	0.0288954	ADIPOR1/AKT1/AKT2/AKT3/CAMKK2/CPT1C/G6PC3/IKBKB/IKBKG/IRS2/JAK2/MAPK9/NFKBIB/NFKBIE/PCK2/PPARA/PRKAA2/PRKAB1/PRKAB2/PRKAG2/PTPN11/RXRA/RXRB/SLC2A1/SOCS3/STK11/TRADD/TRAF2	28
hsa00250	Alanine, aspartate and glutamate metabolism	17/2346	37/8586	0.0115372	0.044425	0.0288954	ADSL/ADSS2/ALDH4A1/ALDH5A1/ASRGL1/ASS1/CPS1/GFPT1/GFPT2/GLS/GLUD1/GOT1/GOT2/GPT2/NIT2/PPAT/RIMKLA	17
hsa05014	Amyotrophic lateral sclerosis	119/2346	364/8586	0.0119961	0.0456065	0.0296639	ACTR10/ACTR1B/ALS2/ANXA7/APAF1/ATG13/ATG14/ATG2A/ATP5F1A/ATP5F1B/ATP5F1C/ATP5F1D/ATP5MC1/ATP5MC3/ATP5PD/BAX/BECN1/CCS/CHCHD10/CHMP2B/COX4I1/COX5A/COX6B1/COX7B/CYC1/DCTN2/DDIT3/DNAH7/DNAL4/EIF2S1/FUS/GLE1/GPX2/GPX8/HNRNPA2B1/KIF5B/KIF5C/MAP1LC3B/MAP2K3/MAP2K6/MAP3K5/MAPK11/MAPK12/NDC1/NDUFA12/NDUFA5/NDUFA8/NDUFB8/NDUFB9/NDUFC2/NDUFS1/NDUFS2/NDUFS3/NDUFS7/NDUFV1/NDUFV3/NRBF2/NUP153/NUP155/NUP160/NU…	119
hsa05224	Breast cancer	53/2346	147/8586	0.0121164	0.0456065	0.0296639	AKT1/AKT2/AKT3/ARAF/AXIN1/BAK1/BAX/BRCA1/BRCA2/CCND1/CDK6/CDKN1A/DDB2/DVL1/DVL2/DVL3/E2F1/E2F2/EGFR/ERBB2/FGF1/FGF2/FGF5/FOS/FRAT2/FZD2/FZD4/FZD6/GSK3B/HES1/HEY1/JAG1/JAG2/KRAS/MAP2K1/MAPK1/MAPK3/NCOA1/NCOA3/NOTCH1/NOTCH2/PIK3CB/PIK3R2/POLK/RAF1/RPS6KB1/SHC1/SOS2/SP1/TCF7L1/WNT5A/WNT7B/WNT9A	53
hsa04070	Phosphatidylinositol signaling system	37/2346	97/8586	0.0127959	0.0471059	0.0306392	CALM1/CALM2/CALM3/CDIPT/CDS2/DGKE/DGKH/IMPA1/INPP5B/INPP5F/INPPL1/IP6K1/IP6K2/ITPKC/ITPR1/MTM1/MTMR1/MTMR14/MTMR2/MTMR4/MTMR6/PIK3C2B/PIK3CB/PIK3R2/PIP4K2A/PIP4K2B/PIP5K1C/PLCB3/PLCB4/PLCD3/PLCD4/PLCG1/PPIP5K1/PRKCA/SACM1L/SYNJ1/SYNJ2	37
hsa04666	Fc gamma R-mediated phagocytosis	37/2346	97/8586	0.0127959	0.0471059	0.0306392	ACTR2/ACTR3/AKT1/AKT2/AKT3/ARF6/ARPC1A/ARPC4/ARPC5/CRK/DOCK1/INPPL1/LIMK1/MAP2K1/MAPK1/MAPK3/MARCKS/MARCKSL1/PIK3CB/PIK3R2/PIP5K1C/PLA2G4A/PLCG1/PLD1/PLD2/PRKCA/PRKCD/PRKCE/RAC1/RAC2/RAF1/RPS6KB1/SCIN/SPHK1/VASP/VAV2/VAV3	37
hsa04012	ErbB signaling pathway	33/2346	85/8586	0.0135999	0.0495215	0.0322104	ABL1/AKT1/AKT2/AKT3/ARAF/AREG/CAMK2G/CBL/CBLB/CDKN1A/CDKN1B/CRK/EGFR/ELK1/ERBB2/GAB1/GSK3B/KRAS/MAP2K1/MAP2K7/MAPK1/MAPK3/MAPK9/NCK2/PAK2/PIK3CB/PIK3R2/PLCG1/PRKCA/RAF1/RPS6KB1/SHC1/SOS2	33
hsa00270	Cysteine and methionine metabolism	22/2346	52/8586	0.0138148	0.0496014	0.0322623	ADI1/AHCYL2/AMD1/APIP/BCAT2/CTH/DNMT1/ENOPH1/GCLM/GOT1/GOT2/KYAT1/KYAT3/LDHA/LDHB/MAT2B/MDH2/MTAP/MTR/SDSL/SMS/SRM	22
hsa03018	RNA degradation	31/2346	79/8586	0.013918	0.0496014	0.0322623	BTG1/BTG2/BTG3/CNOT6/CNOT6L/CNOT9/DCP1A/DCP2/DCPS/DIS3L/EDC3/EDC4/ENO1/EXOSC1/EXOSC2/EXOSC5/EXOSC9/LSM1/LSM5/NUDT16/PABPC4L/PAN3/PFKL/PFKM/PNPT1/TENT4A/TOB1/TOB2/XRN1/XRN2/ZCCHC7	31
hsa04120	Ubiquitin mediated proteolysis	51/2346	142/8586	0.014784	0.05159	0.0335558	ANAPC13/ANAPC16/BIRC3/BRCA1/BTRC/CBL/CBLB/CDC20/CDC23/CDC34/CUL3/CUL4B/CUL5/CUL7/DDB2/ERCC8/FANCL/FBXO2/FBXW11/FBXW7/FZR1/HERC4/MDM2/MID1/NEDD4/PML/PPIL2/RNF7/SMURF2/SOCS3/TRIM32/UBA3/UBA6/UBE2C/UBE2D1/UBE2E2/UBE2F/UBE2H/UBE2I/UBE2J1/UBE2J2/UBE2L6/UBE2O/UBE2Q1/UBE2QL1/UBE2S/UBE2W/UBE3A/UBE3C/UBE4A/VHL	51
hsa04936	Alcoholic liver disease	51/2346	142/8586	0.014784	0.05159	0.0335558	ACACA/ACADM/ACADVL/ACOX1/ADIPOR1/AKT1/AKT2/AKT3/ALDH2/ALDH9A1/C2/C5/CAMKK2/CCND1/CPT1C/CXCL8/FASN/GSK3B/IKBKB/IKBKE/IKBKG/IL17RC/IL1B/IRAK1/IRAK4/LPIN1/LPIN2/LPIN3/MAP2K3/MAP2K6/MAP2K7/MAP3K14/MAP3K5/MAP3K7/MAPK11/MAPK12/MAPK9/MLYCD/PPARA/PRKAA2/PRKAB1/PRKAB2/PRKAG2/SCD/SREBF1/TAB1/TAB2/TCF7L1/TRA2B/TRADD/TRAF3	51
hsa04935	Growth hormone synthesis, secretion and action	44/2346	120/8586	0.0153511	0.0530168	0.0344838	ADCY6/ADCY9/AKT1/AKT2/AKT3/ATF2/ATF6B/CREB3/CREB3L1/CREB3L2/CREB3L4/CREB5/CREBBP/CRK/EP300/FOS/GNA11/GNAI2/GSK3B/IGFBP3/IRS2/ITPR1/JAK2/JUNB/KRAS/MAP2K1/MAP2K3/MAP2K6/MAPK1/MAPK11/MAPK12/MAPK3/MAPK9/PIK3CB/PIK3R2/PLCB3/PLCB4/PLCG1/PRKACB/PRKCA/RAF1/SHC1/SOCS3/SOS2	44
hsa04340	Hedgehog signaling pathway	23/2346	56/8586	0.0177747	0.0607605	0.0395206	ARRB1/BTRC/CCND1/CSNK1G1/CSNK1G2/CUL3/DHH/EFCAB7/FBXW11/GLI2/GLI3/GSK3B/HHIP/IQCE/KIF3A/MEGF8/MOSMO/PRKACB/SMO/SMURF2/SPOP/SPOPL/SUFU	23
hsa01210	2-Oxocarboxylic acid metabolism	15/2346	33/8586	0.0192171	0.0650276	0.0422961	ACO2/BCAT2/BCKDHA/CS/DBT/DLAT/DLST/GOT1/GOT2/GPT2/IDH1/IDH2/IDH3B/IDH3G/PDHA1	15
hsa01230	Biosynthesis of amino acids	29/2346	75/8586	0.021066	0.0705711	0.0459017	ACO2/ALDH18A1/ALDOC/ASS1/BCAT2/CPS1/CS/CTH/ENO1/GAPDH/GOT1/GOT2/GPT2/IDH1/IDH2/IDH3B/IDH3G/MAT2B/MTR/PFKL/PFKM/PGK1/PKM/PRPS2/PSPH/PYCR1/PYCR3/SDSL/TPI1	29
hsa05218	Melanoma	28/2346	72/8586	0.0213625	0.070856	0.046087	AKT1/AKT2/AKT3/ARAF/BAK1/BAX/CCND1/CDK6/CDKN1A/CDKN2A/DDB2/E2F1/E2F2/EGFR/FGF1/FGF2/FGF5/KRAS/MAP2K1/MAPK1/MAPK3/MDM2/MET/PDGFD/PIK3CB/PIK3R2/POLK/RAF1	28
hsa03420	Nucleotide excision repair	25/2346	63/8586	0.0220528	0.0721641	0.0469378	CCNH/CUL4B/DDB2/ERCC2/ERCC4/ERCC8/GTF2H3/LIG1/MNAT1/PCNA/POLD1/POLD2/POLD3/POLE2/POLE3/POLR2C/POLR2D/POLR2K/POLR2L/RAD23A/RFC2/RFC3/RFC4/RFC5/XPC	25
hsa00450	Selenocompound metabolism	9/2346	17/8586	0.0221878	0.0721641	0.0469378	CTH/KYAT1/KYAT3/MARS2/MTR/PAPSS2/SCLY/SEPHS2/TXNRD2	9
hsa05160	Hepatitis C	55/2346	158/8586	0.0224441	0.0722958	0.0470235	AKT1/AKT2/AKT3/APAF1/ARAF/BAK1/BAX/CCND1/CDK2/CDK6/CDKN1A/CLDN11/CLDN12/CLDN14/CLDN3/CLDN4/E2F1/E2F2/EGFR/EIF2AK1/EIF2AK2/EIF2AK4/EIF2S1/EIF3E/GSK3B/IFNAR1/IFNAR2/IKBKB/IKBKE/IKBKG/KRAS/MAP2K1/MAPK1/MAPK3/MAVS/OAS3/PIK3CB/PIK3R2/PPARA/PPP2CB/PPP2R1B/PPP2R2A/PPP2R2D/PSME3/RAF1/RXRA/SOCS3/SOS2/STAT2/TRADD/TRAF2/TRAF3/TYK2/YWHAG/YWHAZ	55
hsa04934	Cushing syndrome	54/2346	155/8586	0.0231589	0.0738878	0.048059	ADCY6/ADCY9/AIP/ARNT/ATF2/ATF6B/AXIN1/CACNA1H/CAMK2G/CCND1/CCNE2/CDK2/CDK6/CDKN1A/CDKN1B/CDKN2A/CDKN2B/CREB3/CREB3L1/CREB3L2/CREB3L4/CREB5/DVL1/DVL2/DVL3/E2F1/E2F2/EGFR/FH/FZD2/FZD4/FZD6/GNA11/GNAI2/GSK3B/ITPR1/KMT2D/MAP2K1/MAPK1/MAPK3/NCEH1/NR4A1/ORAI1/PDE8A/PLCB3/PLCB4/PRKACB/RBBP5/SP1/TCF7L1/USP8/WNT5A/WNT7B/WNT9A	54
hsa04371	Apelin signaling pathway	49/2346	139/8586	0.0237356	0.0743122	0.0483351	ADCY6/ADCY9/AKT1/AKT2/AKT3/APLN/BECN1/CALM1/CALM2/CALM3/CCN2/CCND1/GNA13/GNAI2/GNB4/GNG12/GNG2/GNG5/GNG7/HDAC5/ITPR1/JAG1/KRAS/MAP1LC3B/MAP2K1/MAPK1/MAPK3/MEF2D/MRAS/MYLK/PLAT/PLCB3/PLCB4/PRKAA2/PRKAB1/PRKAB2/PRKACB/PRKAG2/PRKCE/RAF1/RPS6KB1/RRAS/RRAS2/SERPINE1/SMAD2/SMAD3/SPHK1/TFAM/TGFBR1	49
hsa05418	Fluid shear stress and atherosclerosis	49/2346	139/8586	0.0237356	0.0743122	0.0483351	AKT1/AKT2/AKT3/ASS1/CALM1/CALM2/CALM3/CAV2/DUSP1/FOS/GPC1/GSTM2/GSTO1/HMOX1/HSP90AA1/HSP90AB1/HSP90B1/ICAM1/IKBKB/IKBKG/IL1B/ITGA2B/ITGAV/ITGB3/KDR/MAP2K6/MAP2K7/MAP3K5/MAP3K7/MAPK11/MAPK12/MAPK7/MAPK9/MGST1/MGST2/NCF2/PECAM1/PIK3CB/PIK3R2/PLAT/PRKAA2/RAC1/RAC2/RAC3/SDC1/SUMO2/SUMO3/TRPV4/VEGFA	49

## Sheet: WikiPathways enrichment
ID	Description	GeneRatio	BgRatio	pvalue	p.adjust	qvalue	geneID	Count
WP2446	Retinoblastoma gene in cancer	65/2509	90/8701	1.42336e-17	9.6504e-15	7.52135e-15	ABL1/ANLN/BARD1/CCDC6/CCNA2/CCNB2/CCND1/CCNE2/CDC25A/CDC25B/CDC45/CDC7/CDK1/CDK2/CDK6/CDKN1A/CDKN1B/CDT1/CHEK1/DCK/DHFR/DNMT1/E2F1/E2F2/FANCG/H2AZ1/HDAC1/HLTF/HMGB1/HMGB2/KIF4A/MCM3/MCM4/MCM6/MCM7/MDM2/MSH6/NPAT/ORC1/PCNA/PLK4/POLA1/POLD3/POLE2/PRIM1/PRKDC/PRMT2/RAF1/RBBP7/RFC3/RFC4/RFC5/RRM1/RRM2/SMARCA2/SMC2/SMC3/STMN1/SUV39H1/TFDP1/TFDP2/TOP2A/TTK/TYMS/WEE1	65
WP179	Cell cycle	71/2509	120/8701	3.18742e-12	1.08054e-09	8.4215e-10	ABL1/ANAPC13/ATR/BUB1/BUB3/CCNA2/CCNB2/CCND1/CCNE2/CCNH/CDC14B/CDC20/CDC23/CDC25A/CDC25B/CDC25C/CDC45/CDC6/CDC7/CDK1/CDK2/CDK6/CDKN1A/CDKN1B/CDKN1C/CDKN2A/CDKN2B/CDKN2D/CHEK1/CHEK2/DBF4/E2F1/E2F2/E2F5/EP300/ESPL1/FZR1/GSK3B/HDAC1/HDAC2/MAD1L1/MCM2/MCM3/MCM4/MCM5/MCM6/MCM7/MDM2/ORC1/ORC2/ORC5/ORC6/PCNA/PKMYT1/PLK1/PRKDC/PTTG1/RAD21/RBL2/SFN/SMAD2/SMAD3/SMC3/TFDP1/TFDP2/TGFB2/TTK/WEE1/YWHAG/YWHAZ/Z…	71
WP3888	VEGFA-VEGFR2 signaling	183/2509	432/8701	5.17702e-10	1.17001e-07	9.11882e-08	ABL1/ACACA/ACKR3/ACOT9/ADAM9/ADRB2/AKT1/AKT1S1/ANXA1/AP2A1/AP2S1/ARF6/ARNT/ATF2/ATP6V0D1/BIRC5/BMP2/BSG/C15orf39/CALR/CAMKK2/CAPN2/CBL/CCN1/CCN2/CCND1/CCRL2/CCT7/CNP/CREBBP/CRIP2/CRK/CSK/CXCL8/DECR1/DKK1/DNAJB4/DUSP5/EIF2A/EIF3F/ELK1/ELOA/EPB41/EPHA2/EPN1/EPS15/EZR/FARSB/FBXW11/FHL2/FJX1/FLNB/FN1/FOXO4/FRS2/FSCN1/FXR2/GAB1/GAPDH/GLUD1/GPC1/GRB10/GSK3B/HDAC1/HDAC5/HDAC7/HDAC9/HERPUD1/HMGB1/HSP90AA…	183
WP481	Insulin signaling	82/2509	160/8701	1.50812e-09	2.55626e-07	1.9923e-07	AKT1/AKT2/ARF6/CAP1/CBL/CBLB/CRK/EHD1/ELK1/ENPP1/FLOT2/FOS/GAB1/GRB10/GSK3B/GYG1/GYS1/IKBKB/INPPL1/IRS2/KIF3A/KIF5B/MAP2K1/MAP2K3/MAP2K6/MAP2K7/MAP3K10/MAP3K11/MAP3K14/MAP3K2/MAP3K4/MAP3K5/MAP3K6/MAP3K7/MAP3K9/MAP4K2/MAP4K3/MAP4K4/MAP4K5/MAPK1/MAPK11/MAPK12/MAPK3/MAPK6/MAPK7/MAPK9/MINK1/PFKL/PFKM/PIK3CB/PIK3R2/PRKAA2/PRKCA/PRKCD/PRKCH/PTPN11/PTPRF/RAB4A/RAC1/RAC2/RAF1/RAPGEF1/RHEB/RPS6KA1/RPS6KA2…	82
WP466	DNA replication	31/2509	42/8701	1.93088e-09	2.61828e-07	2.04064e-07	CDC45/CDC6/CDC7/CDK2/CDT1/DBF4/GMNN/MCM10/MCM2/MCM3/MCM4/MCM5/MCM6/MCM7/ORC1/ORC2/ORC5/ORC6/PCNA/POLA1/POLA2/POLD1/POLD2/POLD3/POLE2/PRIM1/PRIM2/RFC2/RFC3/RFC4/RFC5	31
WP4016	DNA IR-damage and cellular response via ATR	49/2509	81/8701	2.60707e-09	2.94599e-07	2.29605e-07	ABRAXAS1/ATR/BARD1/BRCA1/BRCA2/BRIP1/CDC25C/CDC45/CDK1/CDK2/CEP164/CHEK1/CHEK2/CLK2/CLSPN/DCLRE1A/E2F1/EXO1/FANCA/FANCD2/FANCI/FEN1/FOXM1/IKBKG/MCM2/MDC1/MDM2/MLH1/MRE11/MSH2/PCNA/PLK1/PML/PRKDC/RAD1/RAD51/RECQL4/RFWD3/RMI1/SEM1/SMARCAL1/SP1/TDP1/TOP3A/TOPBP1/TP53BP1/TRIM28/USP1/XRCC5	49
WP45	G1 to S cell cycle control	40/2509	64/8701	2.04088e-08	1.97674e-06	1.54063e-06	ATF6B/CCND1/CCNE2/CCNH/CDC25A/CDC45/CDK1/CDK2/CDK6/CDKN1A/CDKN1B/CDKN1C/CDKN2A/CDKN2B/CDKN2D/CREB3/CREB3L1/CREB3L4/E2F1/E2F2/MCM2/MCM3/MCM4/MCM5/MCM6/MCM7/MDM2/MNAT1/ORC1/ORC2/ORC5/ORC6/PCNA/POLA2/POLE2/PRIM1/PRIM2/TFDP1/TFDP2/WEE1	40
WP4946	DNA repair pathways, full network	61/2509	120/8701	2.74101e-07	2.32301e-05	1.81051e-05	APEX2/ATR/BRCA1/BRCA2/BRIP1/CCNH/CENPX/CHEK1/CUL4B/DDB2/ERCC2/ERCC4/ERCC8/EXO1/FANCA/FANCB/FANCC/FANCD2/FANCG/FANCI/FANCL/FANCM/FEN1/GTF2H3/HMGB1/LIG1/MLH1/MNAT1/MRE11/MSH2/MSH3/MSH6/NEIL3/NTHL1/PARP2/PCNA/POLD1/POLD2/POLD3/POLE2/POLE3/POLH/POLK/POLL/PRKDC/RAD23A/RAD51/RAD51C/RAD54B/REV3L/RFC2/RFC3/RFC4/RFC5/SMUG1/TERF2/USP1/XPC/XRCC1/XRCC5/XRCC6	61
WP3915	Angiopoietin-like protein 8 regulatory pathway	65/2509	132/8701	5.03731e-07	3.79478e-05	2.95758e-05	AKT1/AKT2/CAP1/CBL/CBLB/CRK/EXOC7/FASN/FLOT2/GSK3B/GYS1/IRS2/MAP2K1/MAP2K3/MAP2K6/MAP2K7/MAP3K10/MAP3K11/MAP3K14/MAP3K2/MAP3K4/MAP3K5/MAP3K6/MAP3K7/MAP3K9/MAP4K2/MAP4K3/MAP4K4/MAP4K5/MAPK1/MAPK11/MAPK12/MAPK3/MAPK6/MAPK7/MAPK9/MAPKAP1/MINK1/PIK3CB/PIK3R2/PRKAA2/PRKAB1/PRKAB2/PRKAG2/RAF1/RAPGEF1/RHEB/RICTOR/RPS6KA1/RPS6KA2/RPS6KA3/RPS6KA6/RPS6KB1/RXRA/SCD/SHC1/SLC16A2/SLC2A1/SOS2/SREBF1/SREBF2/THR…	65
WP437	EGF/EGFR signaling pathway	76/2509	163/8701	9.09327e-07	6.16524e-05	4.80508e-05	ABI1/ABL1/AKT1/AP2A1/AP2B1/AP2S1/ARF6/ARHGEF1/ATF1/AURKA/CAV2/CBL/CBLB/CRK/CSK/E2F1/EGFR/ELK1/ELK4/EPN1/EPS15/ERBB2/ERRFI1/FOS/FOXO4/GAB1/GRB10/INPPL1/IQSEC1/JAK2/JUND/KRAS/MAP2K1/MAP3K2/MAP3K4/MAPK1/MAPK7/MAPK9/MEF2D/NCK2/NCOA3/NEDD4/PCNA/PIK3C2B/PIK3R2/PLCG1/PLD1/PLD2/PLSCR1/PRKCA/PRKCD/PTK6/PTPN11/RAB5A/RAC1/RAF1/RALGDS/RASA1/RICTOR/RIN1/RPS6KA1/RPS6KA2/RPS6KA3/RPS6KB1/SH3KBP1/SHC1/SOS2/SP1/ST…	76
WP4963	p53 transcriptional gene network	49/2509	96/8701	3.46095e-06	0.000213321	0.000166258	ADGRB1/ADORA2B/AKT1S1/ALDH4A1/APAF1/AURKA/BAX/BBC3/BTG2/CDC25A/CDC25C/CDK2/CDKN1A/CPT1C/DDB2/DDIT4/E2F7/FANCC/ICAM1/LIF/MLH1/MSH2/NCF2/NOTCH1/PCNA/PERP/PMAIP1/PML/POLH/POLK/PRKAA2/PRKAB1/PRKAB2/PRKAG2/SAT1/SERPINE1/SESN2/SFN/SLC2A1/SLC7A11/THBS1/TIGAR/TP53I3/TRAF4/TSC2/ULK1/XPC/XRCC5/ZMAT3	49
WP2261	Glioblastoma signaling pathways	42/2509	83/8701	2.23359e-05	0.00126198	0.000983563	AKT1/AKT2/AKT3/ARAF/BRCA1/BRCA2/CBL/CCND1/CDK2/CDK6/CDKN1A/CDKN1B/CDKN2A/CDKN2B/E2F1/EGFR/EP300/ERBB2/ERRFI1/FOXO4/GAB1/KRAS/MAP2K1/MAP2K3/MAP2K6/MAP2K7/MAPK1/MAPK3/MDM2/MDM4/MET/MSH6/PIK3C2B/PIK3CB/PIK3R2/PLCG1/PRKCA/PRKCD/PRKCH/RAF1/TSC1/TSC2	42
WP185	Integrin-mediated cell adhesion	49/2509	102/8701	2.90192e-05	0.001346	0.00104905	AKT1/AKT2/AKT3/ARAF/CAPN1/CAPN2/CAPN7/CAPNS1/CAV2/CRK/CSK/DOCK1/ILK/ITGA1/ITGA2/ITGA2B/ITGA3/ITGA5/ITGA6/ITGAV/ITGB1/ITGB3/ITGB4/ITGB5/ITGB8/MAP2K1/MAP2K3/MAP2K6/MAPK1/MAPK12/MAPK6/MAPK7/MYPN/PAK2/PIK3R2/RAC1/RAC2/RAC3/RAF1/RAPGEF1/ROCK2/SHC1/SORBS1/TNS1/VASP/VAV2/VAV3/VCL/ZYX	49
WP61	Notch signaling pathway	33/2509	61/8701	2.91954e-05	0.001346	0.00104905	ADAM17/AKT1/APH1A/APH1B/CCND1/CDKN1A/CIR1/EP300/FBXW7/FHL1/GSK3B/HDAC1/HDAC2/HES1/HEY1/HIF1A/JAG1/JAG2/JAK2/LCK/MAML2/MAPT/NCOR1/NCOR2/NCSTN/NOTCH1/NOTCH2/NUMBL/PIK3R2/PSEN2/RING1/SPEN/TLE1	33
WP4263	Pancreatic adenocarcinoma pathway	44/2509	89/8701	3.0254e-05	0.001346	0.00104905	AKT1/AKT2/AKT3/ARAF/ARHGEF6/BAK1/BAX/BRCA2/CCND1/CDK6/CDKN1A/CDKN2A/DDB2/DUSP6/E2F1/E2F2/EGFR/ERBB2/IKBKB/IKBKG/KRAS/MAP2K1/MAPK1/MAPK3/MAPK9/PAK2/PIK3CB/PIK3R2/PLD1/POLK/PRKCD/RAC1/RAC2/RAC3/RAD51/RAF1/RALGDS/RPS6KB1/SMAD2/SMAD3/TGFB2/TGFBR1/TGFBR2/VEGFA	44
WP4290	Metabolic reprogramming in colon cancer	25/2509	42/8701	3.17639e-05	0.001346	0.00104905	ACLY/ACO2/DLST/ENO1/FASN/FH/GAPDH/GLS/GLUD1/GOT2/GPI/IDH2/LDHA/MDH2/PAICS/PDHA1/PFKL/PGD/PGK1/PKM/PPAT/PSPH/PYCR1/SLC2A1/TIGAR	25
WP4877	Host-pathogen interaction of human coronaviruses - MAPK signaling	22/2509	36/8701	5.39551e-05	0.00180197	0.00140443	ATF2/DDIT3/FOS/IFITM2/JUNB/MAP2K1/MAP2K3/MAP2K6/MAP2K7/MAP3K10/MAP3K11/MAP3K4/MAP3K9/MAPK1/MAPK11/MAPK12/MAPK3/MAPK9/RAF1/RPS6KA1/RPS6KA2/RPS6KA3	22
WP5087	Pleural mesothelioma	164/2509	440/8701	5.43163e-05	0.00180197	0.00140443	AKT1/AKT1S1/AKT2/AKT3/ANGPT1/AREG/ATF2/ATF3/ATG13/AXIN1/BAG2/BAK1/BARD1/BAX/BBC3/BECN1/BRCA1/BTRC/CCN2/CCND1/CD274/CDH11/CDH24/CDH6/CDH7/CDK2/CDKN1A/CDKN2A/CHD8/CIT/COL4A1/COL4A2/CSF1/CSF2/DDIT3/DKK1/DVL1/DVL2/DVL3/E2F1/EED/EFNA1/EFNA4/EGFR/ELK1/EPHA2/FABP4/FGF1/FGF13/FGF2/FGF5/FGFR4/FN1/FOSL1/FOXM1/FRAT2/FZD2/FZD6/GSK3B/HIF1A/HMGB1/IL1B/ITGA1/ITGA2/ITGA3/ITGA6/ITGAV/ITGB1/ITGB3/ITGB4/KDR/KIF23/K…	164
WP4658	Small cell lung cancer	46/2509	96/8701	5.46417e-05	0.00180197	0.00140443	AKT1/AKT2/AKT3/APAF1/BAK1/BAX/BIRC3/CCND1/CCNE2/CDK2/CDK6/CDKN1A/CDKN1B/CDKN1C/CDKN2B/CKS1B/COL4A1/COL4A2/DDB2/E2F1/E2F2/FN1/IKBKB/IKBKG/ITGA2/ITGA2B/ITGA3/ITGA6/ITGAV/ITGB1/LAMA5/LAMB1/LAMB2/LAMB3/LAMC1/LAMC2/NFKBIB/PIK3CB/PIK3R2/POLK/RXRA/RXRB/TRAF2/TRAF3/TRAF4/ZBTB17	46
WP364	IL6 signaling pathway	25/2509	43/8701	5.52028e-05	0.00180197	0.00140443	AKT1/CREBBP/GAB1/GSK3B/HDAC1/IL6R/IL6ST/IRF1/JAK2/JUNB/MAP2K1/MAP3K7/MAPK1/MAPK3/NCOA1/NLK/PIK3R2/PRKCD/PTPN11/RAC1/RPS6KB1/SHC1/SOCS3/TIMP1/TYK2	25
WP2374	Oncostatin M signaling pathway	34/2509	65/8701	5.58133e-05	0.00180197	0.00140443	AKT1/CASP7/CCN1/CDK2/CDKN1B/CEBPB/FOS/HIF1A/IL6ST/JAK2/JAK3/JUNB/JUND/KRAS/LIFR/MAP2K1/MAPK1/MAPK3/MAPK9/MMP1/MMP13/OSMR/PRKCA/PRKCD/PRKCE/PRKCH/PTPN11/RAF1/RICTOR/SERPINE1/SHC1/SOCS3/TYK2/VEGFA	34
WP3932	Focal adhesion: PI3K-Akt-mTOR-signaling pathway	118/2509	302/8701	6.35902e-05	0.00190997	0.00148859	ACACA/AKT1/AKT1S1/AKT2/AKT3/ANGPT1/ATF2/ATF6B/CDC37/CDKN1A/CDKN1B/COL1A1/COL4A1/COL4A2/COL5A1/COL5A2/COL6A2/CREB3/CREB3L1/CREB3L2/CREB3L4/CREB5/CSF1/DDIT4/EFNA1/EFNA4/EGFR/EIF4E2/EPAS1/EPHA2/F2R/FGF1/FGF13/FGF2/FGFR4/FN1/FOXA1/GNB4/GNG12/GNG2/GNG5/GNG7/GSK3B/GYS1/HIF1A/HSP90AA1/HSP90AB1/HSP90B1/IFNAR1/IFNAR2/IKBKB/IKBKG/IL4R/IL6R/IL7R/IRS2/ITGA2/ITGA2B/ITGA3/ITGA5/ITGA6/ITGAV/ITGB1/ITGB3/ITGB4/IT…	118
WP4216	Chromosomal and microsatellite instability in colorectal cancer	37/2509	73/8701	6.47924e-05	0.00190997	0.00148859	AKT1/AKT2/AKT3/APPL1/ARAF/AXIN1/BAK1/BAX/BBC3/BIRC5/CCND1/CDKN1A/DDB2/FOS/GSK3B/KRAS/MAP2K1/MAPK1/MAPK3/MAPK9/MLH1/MSH2/MSH3/MSH6/PMAIP1/POLK/RAC1/RAC2/RAC3/RAF1/RALGDS/SMAD2/SMAD3/TCF7L1/TGFB2/TGFBR1/TGFBR2	37
WP4577	Neurodegeneration with brain iron accumulation (NBIA) subtypes pathway	25/2509	44/8701	9.30297e-05	0.00262809	0.00204828	ACACA/AKT1S1/ATG13/ATG14/ATG16L1/ATG2A/ATG3/ATP13A2/BECN1/C19orf12/COASY/DCAF17/FTL/GTPBP2/MECP2/RB1CC1/RHEB/SPTLC1/STK11/TSC1/TSC2/ULK1/WDR45/WIPI1/WIPI2	25
WP1971	Integrated cancer pathway	27/2509	49/8701	0.000101011	0.00273943	0.00213506	AKT1/ATF1/ATR/BARD1/BAX/BBC3/BLM/BRCA1/CDC25A/CDC25B/CDK1/CDK2/CDKN1A/CDKN1B/CDKN2B/CHEK1/CHEK2/E2F1/MAP3K5/MDM2/MMP1/MRE11/MSH2/MSH6/PLK1/SMAD2/SMAD3	27
WP306	Focal adhesion	82/2509	199/8701	0.000106248	0.00277063	0.00215938	ACTN4/AKT1/AKT2/AKT3/ARHGAP35/ARHGAP5/BIRC3/CAPN2/CAV2/CCND1/COL1A1/COL4A1/COL4A2/COL5A2/COL6A2/CRK/DOCK1/EGFR/ELK1/ERBB2/FLNB/FN1/GSK3B/ILK/ITGA1/ITGA2/ITGA2B/ITGA3/ITGA5/ITGA6/ITGAV/ITGB1/ITGB3/ITGB4/ITGB5/ITGB8/KDR/LAMA5/LAMB1/LAMB2/LAMB3/LAMC1/LAMC2/MAP2K1/MAPK1/MAPK3/MAPK9/MET/MYL9/MYLK/PAK2/PDGFD/PIK3CB/PIK3R2/PIP5K1C/PPP1CB/PPP1CC/PPP1R12A/PRKCA/PTK6/RAC1/RAC2/RAC3/RAF1/RAPGEF1/RELN/ROCK2/…	82
WP4754	IL-18 signaling pathway	107/2509	273/8701	0.000119459	0.00299975	0.00233795	ALS2/APBA2/ARF6/ARFGAP2/ATF3/B2M/BAX/BAZ1B/BIRC3/BMP2/BSG/BTG2/CA11/CCDC9/CCNA2/CCNB2/CD83/CEBPB/CENPB/CLDN12/CLDN3/CLDN4/COL1A1/CXCL8/DEK/ECH1/ENO1/EPB41/FBXW7/FN1/FOS/FOXN3/GRN/GSK3B/HADH/HDAC3/HMOX1/HPS1/HSPB1/HSPB8/ICAM1/IKBKB/IL17RC/IL18/IL18R1/IL1B/IL37/IMP3/IRAK1/IRF1/ITGA2B/ITM2C/KIFC3/KITLG/LCK/LMNB2/LONP2/MAP2K7/MAP3K7/MAPK1/MAPK3/MAPK9/MBTPS1/MMP1/MMP13/NCAPH2/NCF2/NFKBIE/NFKBIZ/NR4A1/…	107
WP2263	Androgen receptor network in prostate cancer	50/2509	110/8701	0.000144116	0.00348968	0.00271979	AKT1/ATF1/ATR/BARD1/BAX/BLM/BRCA1/CCND1/CDC25A/CDC25B/CDK1/CDK2/CHEK1/CHEK2/CRK/DOCK1/E2F1/ELK1/FOS/FOXA1/GAB1/HSD17B2/MAP2K1/MAPK1/MAPK3/MDM2/MMP1/MRE11/MSH2/MSH6/NDRG1/PLK1/PRKDC/PTPN11/RAF1/RAPGEF1/RASA1/RHEB/RICTOR/SMAD2/SMAD3/SMARCA4/SMARCC1/SMARCD1/SMARCD2/SMARCD3/SP1/SPRY1/TSC1/TSC2	50
WP3959	DNA IR-double strand breaks and cellular response via ATM	29/2509	55/8701	0.000161335	0.00361028	0.00281378	ABL1/APAF1/ATF2/ATR/BAK1/BAX/BLM/BRCA1/BRCA2/CDC25C/CDKN2A/CHEK1/CHEK2/E2F1/EXO1/FANCD2/MDC1/MDM2/MRE11/NABP2/PCNA/PRKDC/RAD51/RIF1/SMC3/TERF2/TP53BP1/TRIM28/YAP1	29
WP3614	Photodynamic therapy-induced HIF-1 survival signaling	22/2509	38/8701	0.00016797	0.00361028	0.00281378	ANGPT1/ARNT/BAK1/BAX/BCL2A1/BIRC5/BNIP3L/EGLN1/HIF1A/HIF1AN/IGFBP3/LDHA/MCL1/PDHA1/PFKL/PGK1/PKM/PMAIP1/SERPINE1/SLC16A1/SLC2A1/VEGFA	22
WP3879	4-hydroxytamoxifen, dexamethasone, and retinoic acids regulation of p27 expression	13/2509	18/8701	0.000170396	0.00361028	0.00281378	AKT1/MAP2K1/MAP2K3/MAP2K6/MAP3K11/MAP3K5/MAPK1/MAPK3/MKNK1/MKNK2/PBK/RAF1/TSC1	13
WP5193	Cholesterol synthesis disorders	13/2509	18/8701	0.000170396	0.00361028	0.00281378	CYP51A1/DHCR24/DHCR7/EBP/FDPS/HMGCR/HMGCS1/LBR/LSS/MSMO1/MVD/MVK/PMVK	13
WP1982	Sterol regulatory element-binding proteins (SREBP) signaling	35/2509	71/8701	0.000206269	0.00423789	0.00330294	ACACA/ACLY/AKT1/CYP51A1/FASN/FDPS/GPAM/HMGCR/HMGCS1/INSIG1/LPIN1/LSS/MBTPS1/MBTPS2/MED15/MVD/NFYA/NR1H2/PPARG/PPARGC1B/PRKAA2/PRKAB1/PRKAB2/PRKAG2/RBP4/RNF139/SAR1A/SCD/SEC23A/SEC24B/SEC24C/SP1/SREBF1/SREBF2/YY1	35
WP5144	NRP1-triggered signaling pathways in pancreatic cancer	28/2509	54/8701	0.000301507	0.00586655	0.00457228	AKT1/AKT2/AKT3/CCN2/CCNE2/CDK2/CDKN1B/CHD1/CHD2/COL1A1/EGFR/KDR/MAP2K1/MAPK1/MAPK3/MET/PECAM1/PLXNA2/PLXNA4/RAC1/SLC39A4/SMAD2/SMAD3/TGFB2/TGFBR1/TGFBR2/TGFBR3/VEGFA	28
WP2637	Interleukin-1 (IL-1) structural pathway	26/2509	49/8701	0.000305573	0.00586655	0.00457228	ATF2/ELK1/FOS/IKBKB/IL1RAP/IRAK1/IRAK2/IRAK4/MAP2K1/MAP2K3/MAP2K6/MAP2K7/MAP3K14/MAP3K7/MAPK1/MAPK11/MAPK3/MAPK9/MAPKAPK2/MBP/MKNK1/MKNK2/NFKBIB/TAB1/TAB2/TOLLIP	26
WP531	DNA mismatch repair	15/2509	23/8701	0.000311498	0.00586655	0.00457228	EXO1/LIG1/MLH1/MSH2/MSH6/PCNA/POLD1/POLD2/POLD3/POLE2/POLE3/RFC2/RFC3/RFC4/RFC5	15
WP4879	Overlap between signal transduction pathways contributing to LMNA laminopathies	29/2509	57/8701	0.000360131	0.00659916	0.00514327	AGO2/AXIN1/BMP2/CDKN1A/CEBPA/CEBPB/CEBPD/CREBBP/DICER1/E2F1/GSK3B/HDAC1/HES1/HMGA2/ICMT/JUNB/LEMD3/NOTCH1/PPARG/SMAD2/SMAD3/SREBF1/TCF7L1/TGFB2/TLE1/TMPO/TNFRSF11B/WNT7B/ZMPSTE24	29
WP4718	Cholesterol metabolism with Bloch and Kandutsch-Russell pathways	25/2509	47/8701	0.000378207	0.00674802	0.00525928	ACAT2/CYP27A1/CYP51A1/DHCR24/DHCR7/EBP/ELOVL2/ELOVL5/FADS2/FASN/FDPS/GGPS1/HMGCR/HMGCS1/LBR/LSS/MSMO1/MVD/MVK/NR1H2/PMVK/SCD/SREBF1/SREBF2/TM7SF2	25
WP4352	Ciliary landscape	85/2509	215/8701	0.000417405	0.00725643	0.00565553	AFG3L2/ANKS6/ARFGAP3/BBS2/CALM1/CCDC40/CD2BP2/CEP97/CNOT6L/CNOT9/COPS2/COPS3/COPS7A/COPS8/CREBBP/DGKE/DOCK5/DVL3/DYNC2I2/DYNLL2/ECHS1/EFTUD2/EHD3/ERF/EXOC1/EXOC4/EXOC6/EXOC7/EXOC8/EXOSC2/EXOSC9/GDI1/H3-3A/HDAC1/HDAC2/IFT27/IFT43/IFT46/IFT52/IFT81/IQCB1/IQGAP3/MAPRE2/MCM10/MCM2/MCM3/MCM4/MCM5/MCM6/MCM7/MCM8/MCM9/MKLN1/MSH2/MYL6/MYL6B/NDUFA5/NEK7/NINL/NUP88/PAFAH1B1/PGRMC2/POM121/PSMC6/PSMD8/RAB14/…	85
WP195	IL-1 signaling pathway	28/2509	55/8701	0.00044687	0.00757445	0.00590339	AKT1/ATF2/IKBKB/IKBKG/IL1B/IL1RAP/IRAK1/IRAK2/IRAK4/MAP2K1/MAP2K3/MAP2K6/MAP2K7/MAP3K14/MAP3K2/MAP3K7/MAPK1/MAPK3/MAPK9/MAPKAPK2/NFKBIB/PELI1/PIK3R2/PLCG1/PTPN11/TAB1/TAB2/TOLLIP	28
WP5373	Role of hypoxia, angiogenesis, and FGF pathway in OA chondrocyte hypertrophy	26/2509	50/8701	0.000463583	0.00766608	0.00597481	AKT1/AKT2/AKT3/ARNT/CCN2/CEBPB/COL1A1/EPAS1/FGFR4/FOS/FOSL1/FOSL2/HIF1A/JAK2/JUNB/JUND/KDR/LAMTOR1/MAPK1/MAPK3/MMP13/P4HTM/PRKCA/SOX9/VEGFA/VHL	26
WP244	Alpha 6 beta 4 signaling pathway	19/2509	33/8701	0.000514091	0.00829889	0.00646801	AKT1/GAB1/IRS2/ITGA6/ITGB4/LAMA5/LAMB1/LAMB2/LAMB3/LAMC1/LAMC2/MAPK1/MAPK3/PIK3R2/PRKCA/PRKCD/PTPN11/RAC1/SHC1	19
WP2864	Apoptosis-related network due to altered Notch3 in ovarian cancer	27/2509	53/8701	0.000554721	0.00874653	0.00681689	ABL1/AKT1/ANXA5/AXIN1/BIRC5/CASP7/CDKN1A/CDKN1B/CUL5/F2R/HDAC1/HELLS/HSPB1/IL7R/JUND/MAPK1/PAK2/PKN1/RIPK2/RNF7/RPS6KB1/SERBP1/SOCS3/THBS1/TNFRSF21/VAV3/VIM	27
WP1471	Target of rapamycin signaling	20/2509	36/8701	0.000692186	0.010666	0.00831286	AKT1/AKT1S1/DDIT4/HMGCR/MAPKAP1/PRKAA2/PRKAB1/PRKAB2/PRKAG2/PRKCA/PRR5L/RAC1/RHEB/RICTOR/RPS6KB1/RRAGC/TSC1/TSC2/ULK1/ULK3	20
WP4321	Thermogenesis	47/2509	108/8701	0.000752637	0.0113397	0.00883798	ADCY6/ADCY9/AKT1S1/ATF2/BMP8B/CPT1C/CPT2/CREB3/CREB3L1/CREB3L2/CREB3L4/CREB5/FRS2/KDM1A/KDM3A/KDM3B/KRAS/MAP2K3/MAP3K5/MAPK11/MAPK12/MGLL/PPARG/PRKAA2/PRKAB1/PRKAB2/PRKACB/PRKAG2/RHEB/RPS6KA1/RPS6KA2/RPS6KA3/RPS6KA6/RPS6KB1/SLC25A20/SLC25A29/SMARCA2/SMARCA4/SMARCB1/SMARCC1/SMARCD1/SMARCD2/SMARCD3/SMARCE1/SOS2/TSC1/TSC2	47
WP4018	Clear cell renal cell carcinoma pathways	39/2509	86/8701	0.000790606	0.0116528	0.00908202	ACACA/ACLY/AKT1/AKT1S1/ALDOC/ARNT/BHLHE41/CREBBP/EGFR/ENO1/EP300/FASN/GAPDH/GPI/GRB10/HIF1A/KDM5C/KDR/LDHA/LDHB/LDHD/ME1/PFKL/PFKM/PGK1/PGM2/PKM/PLOD2/PSPH/RAPGEF5/RHEB/SDSL/SLC2A1/TGFB2/TPI1/TSC1/TSC2/VEGFA/VHL	39
WP395	IL-4 signaling pathway	27/2509	54/8701	0.000807936	0.0116549	0.00908362	AKT1/ATF2/BIRC5/CBL/CEBPA/CEBPB/ELK1/EP300/FOS/HRH1/IKBKB/IL4R/IRS2/JAK2/JAK3/MAPK1/MAPK11/MAPK3/NFIL3/PIK3R2/PTPN11/RPS6KB1/SHC1/SOCS3/SOCS5/STAT6/TYK2	27
WP5220	Metabolic reprogramming in pancreatic cancer	22/2509	42/8701	0.00110099	0.0155515	0.0121205	ACLY/BCAT2/BCKDHA/CARM1/CS/DLAT/FASN/GFPT1/GLUD1/GNPNAT1/GOT1/GOT2/GPI/HMGCR/KRAS/LDHA/ME1/PDHA1/PFKL/PKM/SLC16A1/SLC2A1	22
WP4629	Aerobic glycolysis	9/2509	12/8701	0.00122646	0.0166308	0.0129617	ENO1/GAPDH/GPI/LDHA/PFKM/PGK1/PKM/SLC2A1/TPI1	9
WP5382	TGF尾/Smad signaling pathway	9/2509	12/8701	0.00122646	0.0166308	0.0129617	CCN2/SERPINE1/SMAD2/SMAD3/TGFBR1/TGFBR2/TGFBR3/WWTR1/YWHAG	9
WP3925	Amino acid metabolism	40/2509	91/8701	0.00143364	0.0190589	0.0148542	ACADM/ACLY/ACO2/ALDH18A1/ASS1/AUH/CPS1/CS/CTH/DLST/FAH/FARSB/FH/GCLM/GLS/GLUD1/GOT1/GOT2/GPT2/GSR/HADH/HIBADH/HNMT/IDH1/LDHA/MARS2/MCCC1/MDH2/MMUT/OAT/ODC1/PDHA1/PDK4/PKM/PYCR1/SMS/SRM/SUCLG1/VARS1/WARS1	40
WP382	MAPK signaling pathway	93/2509	247/8701	0.0015066	0.019551	0.0152377	AKT1/AKT2/AKT3/ARAF/ARRB1/ATF2/CACNA1H/CACNB3/CDC25B/CRK/DDIT3/DUSP1/DUSP16/DUSP3/DUSP6/DUSP7/EGFR/ELK1/ELK4/FGF1/FGF13/FGF2/FGF5/FGFR4/FLNB/FOS/GNA12/GNG12/HSPA1A/HSPA1B/HSPB1/IKBKB/IKBKG/IL1B/JUND/KRAS/MAP2K1/MAP2K3/MAP2K6/MAP2K7/MAP3K11/MAP3K14/MAP3K2/MAP3K20/MAP3K4/MAP3K5/MAP3K6/MAP3K7/MAP4K2/MAP4K3/MAP4K4/MAPK1/MAPK11/MAPK12/MAPK3/MAPK7/MAPK8IP1/MAPK9/MAPKAPK2/MAPKAPK3/MAPT/MKNK1/MKNK2/MRAS/…	93
WP2572	Primary focal segmental glomerulosclerosis (FSGS)	33/2509	72/8701	0.00156053	0.019551	0.0152377	ACTN4/AGRN/AKT1/CDKN1A/CDKN1B/CDKN1C/DAG1/DKK1/FAT1/ILK/ITGA3/ITGAV/ITGB1/ITGB3/ITGB4/JAG1/KRT8/LAMA5/LAMB2/LIMS1/MKI67/MME/MYH9/NOTCH1/PCNA/PLAUR/PLCG1/PODXL/SCARB2/SMARCAL1/SYNPO/VCL/VIM	33
WP4255	Non-small cell lung cancer	33/2509	72/8701	0.00156053	0.019551	0.0152377	AKT1/AKT2/AKT3/ARAF/BAK1/BAX/CCND1/CDK6/CDKN1A/CDKN2A/CRABP2/DDB2/E2F1/E2F2/EGFR/ERBB2/JAK3/KRAS/MAP2K1/MAPK1/MAPK3/PDK1/PIK3CB/PIK3R2/PLCG1/POLK/PRKCA/RAF1/RASSF5/RXRA/RXRB/SOS2/STK4	33
WP5036	Angiotensin II receptor type 1 pathway	16/2509	28/8701	0.001586	0.019551	0.0152377	CCN2/COL1A1/HIF1A/IL6ST/JUND/MAP2K6/MAPK1/PDGFD/PTPN11/RACK1/RAF1/RRAS/SMAD3/SP1/TGFBR1/TGFBR2	16
WP422	MAPK cascade	18/2509	33/8701	0.00169172	0.0204819	0.0159633	ARAF/ELK1/KRAS/MAP2K1/MAP2K3/MAP2K6/MAP2K7/MAP3K2/MAPK1/MAPK12/MAPK3/MBP/PLCB3/RAF1/RASA3/RRAS/SIPA1/SOS2	18
WP26	S1P receptor signal transduction	15/2509	26/8701	0.00194627	0.0229319	0.0178727	AKT1/AKT2/AKT3/GNAI2/MAPK1/MAPK12/MAPK3/MAPK6/MAPK7/PIK3C2B/PLCB3/RACGAP1/S1PR1/SMPD2/SPHK1	15
WP4659	Gastrin signaling pathway	48/2509	115/8701	0.00196173	0.0229319	0.0178727	AKT1/ANXA2/ARHGEF28/ARRB1/ATF2/BIRC3/BIRC5/BMP2/CCND1/CDKN1A/CDKN1B/CDKN2A/CRK/CXCL8/EGFR/ELK1/FOS/GSK3B/HDAC7/IKBKB/ITGB1/JAG1/JAK2/KLF4/KRAS/MAP2K1/MAP3K11/MAPK1/MAPK3/MAPK9/MEF2D/PIK3R2/PLCG1/PPARG/PRKCA/PRKCD/PRKCE/PRKCH/PTPN11/RAC1/RAF1/RPS6KB1/SERPINE1/SHC1/SLC9A3/SP1/TFF2/VEGFA	48
WP4022	Pyrimidine metabolism	37/2509	84/8701	0.00203205	0.0233514	0.0181997	CTPS1/CTPS2/DCK/DCTD/DCTPP1/DTYMK/DUT/ENPP1/ENTPD3/NME3/NME4/PNPT1/POLA1/POLA2/POLD1/POLD2/POLD3/POLE2/POLE3/POLR2C/POLR2D/POLR2K/POLR2L/POLR3B/POLR3D/POLR3G/POLR3H/POLR3K/PRIM1/PRIM2/RRM1/RRM2/TK1/TYMP/TYMS/UCKL1/UPRT	37
WP4172	PI3K-Akt signaling pathway	122/2509	339/8701	0.00216567	0.0244721	0.0190731	AKT1/AKT2/AKT3/ANGPT1/ATF2/ATF6B/BRCA1/CCND1/CCNE2/CDC37/CDK2/CDK6/CDKN1A/CDKN1B/COL1A1/COL4A1/COL4A2/COL6A1/COL6A2/COL6A3/CREB3/CREB3L1/CREB3L2/CREB3L4/CREB5/CSF1/DDIT4/EFNA1/EFNA4/EGFR/EIF4E2/EPHA2/F2R/FGF1/FGF13/FGF2/FGF5/FGFR4/FN1/G6PC3/GNB4/GNG12/GNG2/GNG5/GNG7/GSK3B/GYS1/HSP90AA1/HSP90AB1/HSP90B1/IFNAR1/IFNAR2/IKBKB/IKBKG/IL4R/IL6R/IL7R/ITGA1/ITGA2/ITGA2B/ITGA3/ITGA5/ITGA6/ITGAV/ITGB1/ITGB3…	122
WP4685	Melanoma	31/2509	68/8701	0.00237278	0.0263729	0.0205546	AKT1/AKT2/AKT3/ARAF/BAK1/BAX/CALM1/CALM2/CALM3/CCND1/CDK6/CDKN1A/CDKN2A/DDB2/E2F1/E2F2/ELK1/FOS/KDR/KRAS/MAP2K1/MAPK1/MAPK3/MDM2/PIK3CB/PIK3R2/POLK/RAC1/RAF1/SOS2/VCL	31
WP4666	Hepatitis B infection	60/2509	151/8701	0.00241351	0.0263929	0.0205702	AKT1/AKT2/AKT3/APAF1/ARAF/ATF2/ATF6B/BAX/BIRC5/CDKN1A/CREB3/CREB3L1/CREB3L2/CREB3L4/CREB5/CREBBP/CXCL8/DDB2/DDX3X/ELK1/EP300/FOS/IFNAR1/IKBKB/IKBKE/IKBKG/IRAK1/IRAK4/JAK2/JAK3/KRAS/MAP2K1/MAP2K3/MAP2K6/MAP2K7/MAP3K7/MAPK1/MAPK11/MAPK12/MAPK3/MAPK9/MAVS/PCNA/PIK3CB/PIK3R2/PRKCA/RAF1/SMAD2/SMAD3/SOS2/STAT2/STAT6/TAB1/TAB2/TGFB2/TGFBR1/TGFBR2/TRAF3/TYK2/YWHAZ	60
WP5353	A network map of Macrophage-stimulating protein (MSP) signaling	36/2509	82/8701	0.00248666	0.0267612	0.0208572	ABL1/ACACA/AKT1/COL4A1/CXCL8/ELK1/FN1/GAB1/GSK3B/HSPB1/IL1B/ITGB1/KDR/LDHA/MAP2K1/MAPK1/MAPK3/MAPK9/NDRG1/PCNA/PDCD4/PLCG1/PRKAA2/RAF1/RPS6KA1/RPS6KA3/RPS6KB1/SHC1/SIX1/SLC2A1/SMAD1/SMAD2/SMAD3/SMAD5/VEGFA/VIM	36
WP3965	Lipid metabolism pathway	16/2509	29/8701	0.00259913	0.027307	0.0212826	ABHD5/ACACA/ACLY/AKT1/AKT2/AKT3/BCKDHA/FASN/PDHA1/PRKAA2/PRKAB1/PRKAB2/PRKACB/PRKAG2/PRKAR1B/PRKAR2A	16
WP197	Cholesterol biosynthesis pathway	10/2509	15/8701	0.00261793	0.027307	0.0212826	CYP51A1/DHCR7/FDPS/HMGCR/HMGCS1/LSS/MSMO1/MVD/MVK/PMVK	10
WP2795	Cardiac hypertrophic response	26/2509	55/8701	0.00279535	0.0287158	0.0223806	AKT1/AKT2/CALM1/CDK9/FGF2/GSK3B/HDAC5/HDAC7/HDAC9/IKBKB/IKBKE/IKBKG/MAP2K1/MAP2K3/MAP2K6/MAP2K7/MAP3K14/MAP3K7/MAPK1/MAPK3/MAPK7/PPP3CA/PRKCA/RAC1/RAF1/TGFBR1	26
WP4190	Mevalonate arm of cholesterol biosynthesis pathway	9/2509	13/8701	0.00296535	0.0300075	0.0233873	ACAT1/ACAT2/FDPS/GGPS1/HMGCR/HMGCS1/MVD/MVK/PMVK	9
WP707	DNA damage response	31/2509	69/8701	0.00313711	0.0312789	0.0243782	ABL1/AKT1/APAF1/ATR/BAX/BBC3/BRCA1/CCNB2/CCND1/CCNE2/CDC25A/CDC25C/CDK1/CDK2/CDK6/CDKN1A/CDKN1B/CHEK1/CHEK2/DDB2/E2F1/FANCD2/MDM2/MRE11/PMAIP1/PML/PRKDC/RAD1/RAD51/SFN/TLK2	31
WP2363	Gastric cancer network 2	17/2509	32/8701	0.00328393	0.0322681	0.0251492	AHCTF1/ATAD2/BRIX1/CACYBP/CEBPZ/CHTF18/DSCC1/EGFR/FAM91A1/FANCI/LBR/LMNB2/RFC3/RFC4/TOP2A/UBE2C/UBE2T	17
WP3878	ATM signaling in development and disease	22/2509	45/8701	0.0034452	0.0333692	0.0260074	ATF2/ATMIN/ATR/AURKB/BUB1/CDK1/CDK5R1/CHEK1/CHEK2/HSPB1/IKBKG/LBR/MAP3K5/MDC1/MRE11/PRKDC/PTPA/RIF1/STK11/TP53BP1/TRIM28/TSC2	22
WP2516	ATM signaling pathway	20/2509	40/8701	0.00374485	0.035264	0.0274841	ABL1/ATF2/BRCA1/CASP2/CDC25A/CDC25C/CDK1/CDK2/CDKN1A/CHEK1/CHEK2/FANCD2/IKBKG/MAPK9/MDC1/MDM2/MDM4/MRE11/RAD51/TP53BP1	20
WP2828	Bladder cancer	20/2509	40/8701	0.00374485	0.035264	0.0274841	ARAF/CCND1/CDKN1A/CDKN2A/CXCL8/DAPK2/DAPK3/E2F1/EGFR/ERBB2/KRAS/MAP2K1/MAPK1/MDM2/MMP1/PIK3R2/RAF1/THBS1/TYMP/VEGFA	20
WP1403	AMP-activated protein kinase signaling	30/2509	67/8701	0.00386023	0.0358525	0.0279428	ACACA/ADIPOR1/ADRA1B/AKT1/AKT2/CAMKK1/CAMKK2/CCNA2/CDKN1A/CPT1C/EEF2K/FASN/GYS1/HMGCR/PFKFB3/PIK3CB/PIK3R2/PPARGC1B/PRKAA2/PRKAB1/PRKAB2/PRKACB/PRKAG2/RPS6KB1/SLC2A4RG/SREBF1/STK11/STRADB/TSC1/TSC2	30
WP400	p38 MAPK signaling pathway	18/2509	35/8701	0.00398135	0.0364778	0.0284301	ATF2/DDIT3/ELK1/HSPB1/MAP2K6/MAP3K5/MAP3K7/MAP3K9/MAPKAPK2/MEF2D/MKNK1/PLA2G4A/RAC1/SHC1/TGFB2/TGFBR1/TRADD/TRAF2	18
WP4301	Inhibition of exosome biogenesis and secretion by Manumycin A in CRPC cells	11/2509	18/8701	0.00430403	0.0383965	0.0299255	ARAF/KRAS/MAPK1/MAPK3/MRAS/PDCD6IP/RAB27A/RAB5A/RAF1/RRAS/RRAS2	11
WP4936	Perturbations to host-cell autophagy, induced by SARS-CoV-2 proteins	11/2509	18/8701	0.00430403	0.0383965	0.0299255	AKT1/AKT1S1/LAMP2/LAMTOR1/NBR1/PPP1R9A/RB1CC1/RPS6KB1/TMEM59/VPS33A/VPS39	11
WP5180	DYRK1A involvement regarding cell proliferation in brain development	28/2509	62/8701	0.00444964	0.0391799	0.0305361	AKT1S1/APH1A/BACE1/CCND1/CDK6/CDKN1B/DNER/E2F5/EIF2B5/FGF2/GMNN/GSK3B/H3-3A/HES1/HIP1/LIN52/LIN9/MAPT/NCSTN/NOTCH1/RAD54L2/RBL2/SMARCB1/TFAP4/TFDP1/TFDP2/TSC1/TSC2	28
WP4949	16p11.2 proximal deletion syndrome	33/2509	76/8701	0.0045479	0.0395317	0.0308103	ASPHD1/BPTF/CCDC6/CCT2/CCT3/CCT4/CCT7/CCT8/CDIPT/EZR/HDAC3/HIRIP3/IGFBP3/KCTD13/KIF22/KMT2D/MAP2K3/MAP2K6/MAPK3/MAZ/MVP/PAGR1/PCNA/PPARG/PPP2CB/PPP2R5D/PPP4R2/PPP4R3B/SEZ6L2/TCP1/TMEM219/TRAF2/UNC13B	33
WP4535	Envelope proteins and their potential roles in EDMD physiopathology	22/2509	46/8701	0.00483133	0.0414639	0.0323162	ADCY6/ADCY9/CCN2/KIF5B/KRAS/LBR/LEMD3/MAP2K1/MAP3K9/MAPK1/MAPK3/PLEC/SMAD2/SMAD3/SOS2/SRF/SUN1/SYNE2/SYNE3/TGFB2/TMEM43/TMPO	22
WP2361	Gastric cancer network 1	15/2509	28/8701	0.00510921	0.042766	0.033331	AURKA/CENPF/CEP192/E2F7/ECT2/ESM1/H3-3A/INO80D/KIF15/KIF20B/LIN9/MCM4/NOTCH1/TOP2A/UBE2C	15
WP5121	Sphingolipid metabolism in senescence	15/2509	28/8701	0.00510921	0.042766	0.033331	CDK2/CDKN1A/CERS4/DEGS1/E2F1/KDSR/MAPK1/PRKCA/S1PR1/SGMS2/SGPP1/SPHK1/SPTLC1/TERT/UGCG	15
WP5412	8q11.23 (RB1CC1) copy number variation	10/2509	16/8701	0.00518496	0.0428708	0.0334127	ATG13/ATG16L1/GABARAP/GABARAPL1/GABARAPL2/MAP3K5/RB1CC1/TRAF2/ULK1/WDR45B	10
WP5300	TROP2 regulatory signaling	23/2509	49/8701	0.00535008	0.043703	0.0340614	ADAM17/BAX/CCND1/CDK2/CDKN1B/CDKN2A/CHEK1/EGFR/FN1/IGF2R/ITGA5/ITGB1/JAK2/MDK/MMP13/NOTCH1/PECAM1/PRKCA/PRKCD/PSEN2/RAC1/RACK1/VIM	23
WP138	Androgen receptor signaling pathway	38/2509	91/8701	0.00545297	0.0440133	0.0343032	AKT1/BMF/BRCA1/CALR/CARM1/CCND1/CDKN1A/CREBBP/DSTN/EGFR/EP300/FHL2/GSK3B/HDAC1/KAT7/KDM1A/MDM2/NCOA1/NCOA3/NCOR1/NCOR2/NR2C2/PARK7/PATZ1/PIK3R2/PSMC3IP/RAC1/RACK1/RAN/RNF14/ROCK2/SMAD3/SMARCE1/SP1/TGFB1I1/TLE5/UBE2I/UBE3A	38
WP5413	IL-24 Signaling pathway	104/2509	291/8701	0.00561164	0.0443543	0.0345689	AGTRAP/AK1/AKT1/ANXA5/AP3S1/ATF2/BAK1/BAX/BBC3/BCCIP/BECN1/BIRC5/BRCA2/BSG/CASP2/CASP7/CCND1/CCS/CD82/CD83/CDC25A/CDC25C/CDC45/CDC6/CDK1/CDK2/CDK6/CDKN1A/CDKN1B/CDKN2A/CDKN2B/CENPA/CHEK1/CHEK2/COL1A1/COL6A2/COX7B/CREBBP/CTSB/CXCL8/DDIT3/DICER1/DSTN/EGFR/EIF2A/EIF2AK2/EIF2S1/EIF4A1/FEN1/FN1/GSK3B/HOXA9/HSP90AA1/HSP90B1/HSPB1/ICAM1/IKBKB/IKBKG/IL23A/ILK/IRF1/ITGA2B/ITGB4/KDR/LDHA/MAP2K7/MAP3K14/MAP…	104
WP5124	Alzheimer's disease	95/2509	263/8701	0.00562606	0.0443543	0.0345689	ADAM17/AKT1/AKT2/AKT3/APAF1/APH1A/APH1B/ARAF/ATG13/ATG14/ATG2A/ATP2A2/ATP2A3/AXIN1/BACE1/BECN1/CALM1/CALM2/CALM3/CAPN1/CAPN2/CASP7/CDK5R1/CSF1/DDIT3/DKK1/DVL1/DVL2/DVL3/EIF2AK2/EIF2S1/FRAT2/FZD2/FZD6/GAPDH/GSK3B/IDE/IKBKB/IL1B/IRS2/ITPR1/KIF5B/KIF5C/KRAS/LRP1/MAP2K1/MAP2K7/MAP3K5/MAPK1/MAPK3/MAPK9/MAPT/MME/NCSTN/NRBF2/PIK3CB/PIK3R2/PLCB3/PLCB4/PPID/PPP3CA/PPP3R1/PSEN2/PSMA1/PSMA2/PSMA3/PSMA4/PSMB…	95
WP4155	Endometrial cancer	28/2509	63/8701	0.00584331	0.0455375	0.0354911	AKT1/AKT2/AKT3/ARAF/AXIN1/BAK1/BAX/CCND1/CDKN1A/DDB2/EGFR/ELK1/ERBB2/FGF1/FGF2/FOS/GSK3B/ILK/KRAS/MAP2K1/MAPK1/MAPK3/PIK3CB/PIK3R2/POLK/RAF1/SOS2/TCF7L1	28
WP4753	Nucleotide excision repair	21/2509	44/8701	0.0060172	0.0463598	0.036132	CCNH/CUL4B/DDB2/ERCC2/ERCC4/ERCC8/GTF2H3/LIG1/MNAT1/PCNA/POLD1/POLD2/POLD3/POLE2/POLE3/RAD23A/RFC2/RFC3/RFC4/RFC5/XPC	21
WP3996	Ethanol effects on histone modifications	16/2509	31/8701	0.00622526	0.0463816	0.036149	ALDH1A3/ALDH2/ATF2/DHFR/EHMT2/ELP3/HAT1/HDAC1/HDAC2/HDAC3/HDAC5/HDAC7/HDAC9/MTHFR/MTR/TYMS	16
WP4204	Tumor suppressor activity of SMARCB1	16/2509	31/8701	0.00622526	0.0463816	0.036149	CDK6/CDKN2A/EED/GLI2/GLI3/GLI4/H3-3A/H3-3B/SMARCA4/SMARCB1/SMARCC1/SMARCD1/SMARCD2/SMARCD3/SMARCE1/SMO	16
WP4752	Base excision repair	16/2509	31/8701	0.00622526	0.0463816	0.036149	APEX2/FEN1/HMGB1/LIG1/NEIL3/NTHL1/PARP2/PCNA/POLD1/POLD2/POLD3/POLE2/POLE3/POLL/SMUG1/XRCC1	16
WP2018	RANKL/RANK signaling pathway	25/2509	55/8701	0.00632015	0.0465768	0.0363011	AKT1/AKT2/CBL/FHL2/FOS/ICAM1/IKBKB/IKBKG/MAP2K1/MAP2K6/MAP2K7/MAP3K7/MAPK1/MAPK3/MAPK9/PAPSS2/PIK3R2/PLCG1/RAC1/TAB1/TAB2/TNFRSF11A/TNFRSF11B/TRAF2/TRAF3	25
WP524	G13 signaling pathway	19/2509	39/8701	0.00669019	0.0487342	0.0379826	ARHGDIB/ARHGEF1/CALM1/CIT/GNA13/LIMK1/MAP3K4/PIK3CB/PIK3R2/PIP4K2A/PKN1/PPP1CB/RAC1/RHPN2/ROCK2/RPS6KB1/RTKN/SH3RF1/TNK2	19
WP231	TNF-alpha signaling pathway	38/2509	92/8701	0.00675666	0.0487342	0.0379826	AKT1/APAF1/BAX/BIRC3/BTRC/CASP7/CDC37/CREBBP/DIABLO/FBXW11/HSP90AA1/IKBKB/IKBKG/KRAS/KSR2/MAP2K3/MAP2K6/MAP2K7/MAP3K14/MAP3K5/MAP3K7/MAP4K2/MAPK1/MAPK3/MAPK9/NFKBIB/NFKBIE/OTUD7B/PLK1/RAC1/RAF1/RFK/SMPD2/TAB1/TAB2/TRADD/TRAF2/TRAP1	38
